# Supplementary material for: High STAP1 expression in DUX4-rearranged cases is not suitable as therapeutic target in pediatric B-cell precursor acute lymphoblastic leukemia
Source: Sci Rep. 2018 Jan 12;8:693. doi: 10.1038/s41598-017-17704-4 (PMC5766593; doi:10.1038/s41598-017-17704-4)
Supplement: Supplementary file 2 — Supplementary Table 1-3 [file 41598_2017_17704_MOESM2_ESM.xlsx]

## Sheet: Sup. Table 1
Probe.Set.ID	Gene.Symbol	Entrez.Gene	logFC	Fold Change	AveExpr	t	P.Value	adj.P.Val	B
220059_at	STAP1	26228	1.5246	2.87706	7.15917	13.4428	1.49413e-36	5.83509e-33	72.0581
230983_at	FAM129C	199786	1.49815	2.8248	9.07812	15.9973	7.33882e-49	1.3375e-44	99.8985
208690_s_at	PDLIM1	9124	1.38761	2.61645	10.7136	9.93825	9.03105e-22	2.66904e-19	38.6704
213394_at	MAPKBP1	23005	1.27712	2.42355	7.4185	21.9523	1.85983e-80	1.01686e-75	171.313
202732_at	PKIG	11142	1.26161	2.39764	7.56041	12.9222	3.48845e-34	8.6696e-31	66.7034
207655_s_at	BLNK	29760	1.2578	2.3913	9.02105	8.33988	4.39786e-16	4.46939e-14	25.868
1554343_a_at	STAP1	26228	1.2575	2.39082	6.75481	13.4606	1.23693e-36	5.20222e-33	72.2437
224516_s_at	CXXC5	51523	1.18255	2.26978	8.28152	10.01	4.82118e-22	1.53352e-19	39.285
238919_at	---	---	1.15642	2.22904	6.1024	7.85961	1.58965e-14	1.19061e-12	22.3703
201005_at	CD9	928	1.1507	2.22022	9.99708	6.72676	3.78885e-11	1.33133e-09	14.8125
201163_s_at	IGFBP7	3490	1.14041	2.20443	8.20866	8.33119	4.69984e-16	4.74103e-14	25.8032
228592_at	MS4A1	931	1.12389	2.17934	8.26999	7.46641	2.64117e-13	1.49489e-11	19.6347
233955_x_at	CXXC5	51523	1.11631	2.16792	8.78747	10.2089	8.33232e-23	2.92032e-20	41.0042
206660_at	IGLL1	3543	1.08804	2.12585	10.1344	7.67717	5.941e-14	3.85224e-12	21.0865
225114_at	AGPS	8540	1.06077	2.08604	6.70419	9.80458	2.881e-21	7.87594e-19	37.5348
213880_at	LGR5	8549	1.03323	2.0466	5.5697	8.31623	5.26833e-16	5.27556e-14	25.6918
214873_at	LRP5L	91355	1.02107	2.02943	7.33157	12.9808	1.89907e-34	5.46484e-31	67.3005
1553369_at	FAM129C	199786	1.01194	2.01662	7.15718	15.6694	3.17764e-47	4.34344e-43	96.1968
215894_at	PTGDR	5729	1.00569	2.0079	6.3691	8.63516	4.46267e-17	5.70085e-15	28.1012
211340_s_at	MCAM	4162	1.00519	2.0072	6.97794	8.95423	3.51606e-18	5.62106e-16	30.5834
203476_at	TPBG	7162	1.0046	2.00639	5.8244	8.96183	3.30698e-18	5.33669e-16	30.6433
242468_at	---	---	0.99319	1.99058	6.36503	6.76394	2.9822e-11	1.06779e-09	15.0445
1568838_at	LOC100132169	100132169	0.984721	1.97893	6.16742	9.82951	2.32237e-21	6.44547e-19	37.7458
209167_at	GPM6B	2824	0.979956	1.97241	6.50305	7.98338	6.40884e-15	5.26131e-13	23.2555
209170_s_at	GPM6B	2824	0.968886	1.95733	6.79323	7.67939	5.84723e-14	3.79688e-12	21.102
234032_at	---	---	0.967347	1.95524	8.78196	10.3999	1.50861e-23	6.34488e-21	42.6783
212592_at	IGJ	3512	0.965093	1.95219	8.16599	5.44421	7.36728e-08	1.20999e-06	7.50494
217418_x_at	MS4A1	931	0.963048	1.94942	7.22674	8.03195	4.47309e-15	3.77417e-13	23.606
224772_at	NAV1	89796	0.96262	1.94885	8.41568	7.82193	2.09142e-14	1.52668e-12	22.1031
244413_at	CLECL1	160365	0.962055	1.94808	7.21368	7.5417	1.55599e-13	9.21708e-12	20.1494
232204_at	EBF1	1879	0.957381	1.94178	9.05738	6.857	1.63002e-11	6.21054e-10	15.6302
227646_at	EBF1	1879	0.953767	1.93692	9.57634	6.0137	3.01567e-09	6.89593e-08	10.5799
226137_at	ZFHX3	463	0.947461	1.92848	6.60137	13.4333	1.65116e-36	6.01847e-33	71.96
244623_at	KCNQ5	56479	0.943477	1.92316	4.90702	12.2686	2.74024e-31	4.16173e-28	60.1591
227846_at	GPR176	11245	0.942913	1.92241	7.14428	9.90886	1.16661e-21	3.3928e-19	38.4198
230332_at	ZCCHC7	84186	0.942433	1.92177	8.39036	10.8559	2.336e-25	1.38827e-22	46.7631
1552623_at	HSH2D	84941	0.940847	1.91965	7.11326	13.6521	1.6115e-37	9.78989e-34	74.2452
222996_s_at	CXXC5	51523	0.938926	1.9171	8.44967	10.271	4.79169e-23	1.75829e-20	41.5461
210356_x_at	MS4A1	931	0.92718	1.90156	7.2327	7.76523	3.15374e-14	2.19692e-12	21.7031
210944_s_at	CAPN3	825	0.922142	1.89493	7.42986	10.9687	8.17014e-26	5.07477e-23	47.793
206398_s_at	CD19	930	0.920731	1.89307	10.0984	7.13447	2.58522e-12	1.17203e-10	17.4174
226496_at	ZCCHC7	84186	0.919815	1.89187	10.2064	8.06404	3.52393e-15	3.03822e-13	23.8384
223467_at	RASD1	51655	0.916678	1.88776	9.98141	8.80882	1.12922e-17	1.63333e-15	29.4434
242747_at	---	---	0.916401	1.8874	6.90345	8.61201	5.35138e-17	6.66484e-15	27.9239
221969_at	---	---	0.909657	1.8786	10.3426	6.64673	6.31979e-11	2.12422e-09	14.3167
204430_s_at	SLC2A5	6518	0.907794	1.87617	7.95634	7.62391	8.68846e-14	5.44148e-12	20.7165
203708_at	PDE4B	5142	0.904108	1.87139	9.67885	6.72637	3.79848e-11	1.33283e-09	14.81
227198_at	AFF3	3899	0.893359	1.8575	8.82837	10.6646	1.36199e-24	7.30066e-22	45.0349
214475_x_at	CAPN3	825	0.887755	1.85029	6.51711	11.4281	1.05351e-27	9.44277e-25	52.0598
240572_s_at	LOC374443	374443	0.884953	1.8467	8.07736	11.2717	4.69606e-27	3.72112e-24	50.5939
209576_at	GNAI1	2770	0.883442	1.84477	6.8551	8.36528	3.62122e-16	3.74982e-14	26.0576
209197_at	SYT11	23208	0.881176	1.84188	6.87366	10.9082	1.43594e-25	8.72332e-23	47.2401
201689_s_at	TPD52	7163	0.879474	1.8397	7.40464	8.41091	2.55081e-16	2.75623e-14	26.3995
217523_at	CD44	960	0.877332	1.83698	8.6075	7.80821	2.31041e-14	1.67535e-12	22.0061
1553102_a_at	CCDC69	26112	0.872411	1.83072	7.64497	12.0536	2.34297e-30	2.91141e-27	58.053
204066_s_at	AGAP1	116987	0.871557	1.82964	6.12048	7.83133	1.9532e-14	1.43152e-12	22.1697
210517_s_at	AKAP12	9590	0.869592	1.82715	8.19643	5.37051	1.09224e-07	1.72097e-06	7.12726
218696_at	EIF2AK3	9451	0.867649	1.82469	10.6309	9.08012	1.26568e-18	2.20386e-16	31.582
232882_at	---	---	0.863024	1.81885	8.85326	6.87976	1.40472e-11	5.42012e-10	15.7745
1553380_at	PARP15	165631	0.861672	1.81714	6.25031	11.1233	1.9157e-26	1.27733e-23	49.2151
1564310_a_at	PARP15	165631	0.859029	1.81382	6.6115	11.1985	9.40583e-27	6.85685e-24	49.9127
203372_s_at	SOCS2	8835	0.857432	1.81181	9.35582	5.24851	2.07475e-07	3.04774e-06	6.51251
220132_s_at	CLEC2D	29121	0.854551	1.8082	5.89649	10.0866	2.459e-22	8.00272e-20	39.9443
219737_s_at	PCDH9	5101	0.852565	1.80571	8.32138	6.21452	9.16578e-10	2.39321e-08	11.7295
209291_at	ID4	3400	0.850679	1.80335	4.48019	7.91727	1.04256e-14	8.18996e-13	22.7813
222154_s_at	LOC26010	26010	0.84994	1.80243	6.69885	8.79986	1.21282e-17	1.74502e-15	29.3736
226517_at	BCAT1	586	0.847224	1.79904	7.17721	7.29089	8.91699e-13	4.44427e-11	18.4516
239655_at	---	---	0.846072	1.7976	7.33976	7.62095	8.87355e-14	5.53837e-12	20.696
234196_at	---	---	0.83178	1.77988	5.22594	10.8724	2.00353e-25	1.20377e-22	46.9136
201162_at	IGFBP7	3490	0.831307	1.7793	8.53785	8.77292	1.50273e-17	2.12304e-15	29.1642
204039_at	CEBPA	1050	0.822226	1.76813	6.96076	12.54	1.76414e-32	3.11142e-29	62.8516
239930_at	GALNT2	2590	0.818254	1.76327	8.08278	9.46658	5.14226e-20	1.16501e-17	34.7145
212886_at	CCDC69	26112	0.813511	1.75748	7.83785	11.6729	9.8955e-29	1.02082e-25	54.38
208650_s_at	CD24	100133941	0.813233	1.75715	10.5141	5.11929	4.03759e-07	5.45614e-06	5.87551
1559459_at	LOC613266	613266	0.808129	1.75094	5.83797	8.69453	2.79617e-17	3.76553e-15	28.5577
222326_at	---	---	0.806427	1.74887	7.41475	7.69706	5.15184e-14	3.37338e-12	21.2252
201302_at	ANXA4	307	0.799869	1.74094	7.05293	8.72032	2.28065e-17	3.10186e-15	28.7568
225285_at	BCAT1	586	0.799488	1.74048	7.20611	7.55593	1.40723e-13	8.42719e-12	20.2472
1569225_a_at	SCML4	256380	0.799156	1.74008	6.01493	8.8442	8.51299e-18	1.26825e-15	29.7194
211890_x_at	CAPN3	825	0.796055	1.73635	6.64239	11.0483	3.87969e-26	2.52526e-23	48.5232
201688_s_at	TPD52	7163	0.794096	1.73399	7.16576	8.35651	3.87256e-16	3.98742e-14	25.9921
228599_at	MS4A1	931	0.787642	1.72625	6.20413	7.81783	2.15463e-14	1.57072e-12	22.0741
1566428_at	---	---	0.787337	1.72589	6.52705	7.88372	1.33297e-14	1.01374e-12	22.5419
211302_s_at	PDE4B	5142	0.785549	1.72375	9.10147	6.8826	1.37889e-11	5.33931e-10	15.7925
229487_at	EBF1	1879	0.781194	1.71855	8.38224	7.40467	4.06283e-13	2.19718e-11	19.2159
206067_s_at	WT1	7490	0.778372	1.71519	5.79533	8.0082	5.33403e-15	4.43894e-13	23.4344
224771_at	NAV1	89796	0.77394	1.70993	7.39569	7.98943	6.12856e-15	5.03878e-13	23.2991
201690_s_at	TPD52	7163	0.772603	1.70835	8.34001	7.90321	1.15583e-14	9.01495e-13	22.6808
207761_s_at	METTL7A	25840	0.771311	1.70682	8.29789	8.61112	5.3889e-17	6.68114e-15	27.9171
203574_at	NFIL3	4783	0.768596	1.70361	8.8825	7.73948	3.79762e-14	2.57292e-12	21.5222
203859_s_at	PALM	5064	0.764163	1.69838	7.68182	9.99545	5.47856e-22	1.7215e-19	39.1598
203373_at	SOCS2	8835	0.761455	1.6952	11.1552	5.04102	6.00138e-07	7.77549e-06	5.49681
233500_x_at	CLEC2D	29121	0.756675	1.68959	6.86478	10.1596	1.29071e-22	4.38322e-20	40.5756
209543_s_at	CD34	947	0.754325	1.68684	7.96524	8.58155	6.79187e-17	8.2156e-15	27.6911
204897_at	PTGER4	5734	0.753848	1.68628	10.5477	6.70041	4.48668e-11	1.55554e-09	14.6486
205413_at	MPPED2	744	0.753724	1.68614	4.52195	8.40864	2.59587e-16	2.7994e-14	26.3824
231166_at	GPR155	151556	0.745991	1.67713	4.72177	10.8184	3.30555e-25	1.90243e-22	46.4228
1554298_a_at	WDR49	151790	0.744441	1.67532	4.29582	10.1365	1.58347e-22	5.24706e-20	40.3753
236773_at	---	---	0.742345	1.67289	5.25123	7.42049	3.63923e-13	1.98682e-11	19.3229
225530_at	MOBKL2A	126308	0.741244	1.67162	9.45085	7.47152	2.54838e-13	1.44686e-11	19.6695
220389_at	CCDC81	60494	0.738523	1.66847	6.77484	6.25777	7.06136e-10	1.9e-08	11.9815
209604_s_at	GATA3	2625	0.737886	1.66773	8.35756	5.21571	2.46011e-07	3.54396e-06	6.34942
227998_at	S100A16	140576	0.734436	1.66375	9.62216	4.04294	5.90696e-05	0.000447573	1.14723
205885_s_at	ITGA4	3676	0.732159	1.66112	7.44642	8.60802	5.52116e-17	6.79886e-15	27.8934
212509_s_at	MXRA7	439921	0.730009	1.65865	10.6544	7.00533	6.13685e-12	2.58301e-10	16.5781
205884_at	ITGA4	3676	0.723314	1.65097	7.53153	7.96519	7.32906e-15	5.92775e-13	23.1247
202409_at	IGF2 /// INS-IGF2	3481 /// 723961	0.721668	1.64909	5.6914	8.453	1.84402e-16	2.04922e-14	26.7162
228863_at	PCDH17	27253	0.720739	1.64803	4.88457	8.68392	3.04043e-17	4.06444e-15	28.4759
209771_x_at	CD24	100133941	0.720427	1.64767	11.4808	4.76371	2.34269e-06	2.59937e-05	4.19861
202934_at	HK2	3099	0.719438	1.64654	6.88274	11.2113	8.33311e-27	6.24127e-24	50.0315
227260_at	ANKRD10	55608	0.71705	1.64382	9.73355	9.41419	7.985e-20	1.75333e-17	34.284
235146_at	TMCC3	57458	0.717031	1.6438	4.70203	8.61671	5.15771e-17	6.45304e-15	27.9599
235008_at	---	---	0.715611	1.64218	7.53742	7.8931	1.2446e-14	9.62494e-13	22.6087
216379_x_at	CD24	100133941	0.714084	1.64044	11.3282	4.68162	3.46161e-06	3.6934e-05	3.82742
226632_at	CYGB	114757	0.712898	1.63909	8.65968	4.79913	1.97597e-06	2.23307e-05	4.36061
212946_at	KIAA0564	23078	0.712833	1.63902	6.15189	9.29741	2.11559e-19	4.14588e-17	33.331
1562194_at	---	---	0.712256	1.63836	8.56522	8.32201	5.04116e-16	5.05735e-14	25.7348
244726_at	---	---	0.711218	1.63719	6.57052	7.60914	9.65151e-14	5.98974e-12	20.6142
266_s_at	CD24	100133941	0.708173	1.63373	10.0971	4.69767	3.20859e-06	3.45062e-05	3.89955
224215_s_at	DLL1	28514	0.701385	1.62606	8.12336	5.88691	6.28819e-09	1.33621e-07	9.87148
227289_at	PCDH17	27253	0.69913	1.62353	4.96046	8.96175	3.3089e-18	5.33669e-16	30.6427
210487_at	DNTT	1791	0.697035	1.62117	10.8948	6.16724	1.21681e-09	3.07011e-08	11.4558
230917_at	---	---	0.696653	1.62074	8.01531	7.79875	2.47459e-14	1.78259e-12	21.9393
204621_s_at	NR4A2	4929	0.695619	1.61958	9.27762	5.7907	1.08858e-08	2.18575e-07	9.34293
1554789_a_at	PDE8B	8622	0.695055	1.61895	5.65378	9.03151	1.88019e-18	3.18944e-16	31.1952
232286_at	---	---	0.692203	1.61575	7.24065	9.19817	4.80792e-19	9.03344e-17	32.5283
203474_at	IQGAP2	10788	0.691373	1.61482	7.37219	8.86893	6.9837e-18	1.05479e-15	29.9128
203603_s_at	ZEB2	9839	0.688462	1.61156	8.07891	7.02837	5.26464e-12	2.25054e-10	16.7269
215671_at	PDE4B	5142	0.688019	1.61107	6.53491	7.08656	3.56811e-12	1.57837e-10	17.1045
208651_x_at	CD24	100133941	0.687676	1.61069	9.75361	4.82162	1.77246e-06	2.02696e-05	4.46408
223217_s_at	NFKBIZ	64332	0.687052	1.60999	8.69952	8.26577	7.73406e-16	7.44471e-14	25.3173
213725_x_at	XYLT1	64131	0.686741	1.60964	7.39478	9.46625	5.15654e-20	1.16501e-17	34.7118
204730_at	RIMS3	9783	0.685673	1.60845	6.80999	8.8342	9.22152e-18	1.36267e-15	29.6413
213416_at	ITGA4	3676	0.685108	1.60782	9.32741	7.94489	8.51107e-15	6.82321e-13	22.979
216766_at	---	---	0.6835	1.60603	7.84027	8.81477	1.07688e-17	1.57621e-15	29.4897
1555630_a_at	RAB34	83871	0.682653	1.60509	8.89581	6.21536	9.11927e-10	2.38427e-08	11.7344
207610_s_at	EMR2	30817	0.681692	1.60402	5.93033	9.12811	8.54956e-19	1.53765e-16	31.9655
208078_s_at	SIK1	150094	0.678314	1.60027	10.7933	7.00029	6.34582e-12	2.66072e-10	16.5456
211709_s_at	CLEC11A	6320	0.677341	1.59919	8.97375	5.18	2.95833e-07	4.16336e-06	6.17296
218829_s_at	CHD7	55636	0.677244	1.59908	7.96173	6.49567	1.6371e-10	5.04557e-09	13.3951
225262_at	FOSL2	2355	0.676378	1.59812	9.26067	5.2291	2.295e-07	3.32989e-06	6.41592
227297_at	ITGA9	3680	0.67619	1.59791	5.20065	8.66925	3.41317e-17	4.49675e-15	28.363
240690_at	---	---	0.673482	1.59492	7.17546	8.12478	2.23915e-15	1.98099e-13	24.2806
204663_at	ME3	10873	0.671628	1.59287	7.18669	13.9173	9.35373e-39	7.30593e-35	77.041
213228_at	PDE8B	8622	0.670628	1.59177	6.62367	8.66841	3.43573e-17	4.51559e-15	28.3566
241824_at	---	---	0.669945	1.59101	6.91889	6.82387	2.02273e-11	7.56447e-10	15.4209
209087_x_at	MCAM	4162	0.66599	1.58666	6.65993	8.39241	2.94071e-16	3.09198e-14	26.2607
242738_s_at	ZFHX3	463	0.662253	1.58255	6.48626	13.7239	7.48046e-38	5.11243e-34	74.999
216997_x_at	TLE4	7091	0.660742	1.5809	9.13496	7.99664	5.81054e-15	4.78451e-13	23.351
238018_at	FAM150B	285016	0.658486	1.57842	7.37488	3.64392	0.000289798	0.00177978	-0.337723
221349_at	VPREB1	7441	0.656508	1.57626	9.84327	3.746	0.000195527	0.0012704	0.0281319
233261_at	EBF1	1879	0.655944	1.57565	6.68703	6.43919	2.32579e-10	6.93739e-09	13.0553
205692_s_at	CD38	952	0.654616	1.5742	7.34457	9.84066	2.10875e-21	5.97387e-19	37.8402
218402_s_at	HPS4	89781	0.654122	1.57366	8.31154	7.88467	1.32377e-14	1.01085e-12	22.5487
235593_at	ZEB2	9839	0.653616	1.57311	8.13413	7.85144	1.68718e-14	1.25677e-12	22.3123
1559280_a_at	---	---	0.651699	1.57102	4.08108	9.35697	1.28858e-19	2.61908e-17	33.8159
209198_s_at	SYT11	23208	0.651179	1.57045	5.89752	9.57794	2.00599e-20	4.81041e-18	35.6355
210869_s_at	MCAM	4162	0.650873	1.57012	6.03465	8.52089	1.0897e-16	1.2596e-14	27.2296
204684_at	NPTX1	4884	0.650327	1.56952	6.55356	9.83338	2.24592e-21	6.29885e-19	37.7785
217788_s_at	GALNT2	2590	0.649591	1.56872	8.2956	8.15831	1.7412e-15	1.57877e-13	24.5258
203057_s_at	PRDM2	7799	0.645774	1.56458	10.6222	7.86855	1.48927e-14	1.12002e-12	22.4339
213152_s_at	SFRS2B	10929	0.645726	1.56453	7.68875	10.3764	1.86366e-23	7.49233e-21	42.4713
209606_at	CYTIP	9595	0.644019	1.56268	8.8661	5.41673	8.53711e-08	1.3826e-06	7.36355
227584_at	NAV1	89796	0.643968	1.56262	8.18559	8.63104	4.60945e-17	5.84738e-15	28.0696
237009_at	---	---	0.643215	1.56181	9.62226	5.34371	1.25893e-07	1.94992e-06	6.9911
218781_at	SMC6	79677	0.642357	1.56088	8.27312	10.64	1.70636e-24	8.97072e-22	44.814
203821_at	HBEGF	1839	0.641285	1.55972	10.0036	4.75293	2.46677e-06	2.72191e-05	4.14952
228760_at	SFRS2B	10929	0.641197	1.55962	8.53243	9.12152	9.02293e-19	1.61491e-16	31.9128
203949_at	MPO	4353	0.640936	1.55934	7.95626	5.12439	3.934e-07	5.34256e-06	5.90036
209602_s_at	GATA3	2625	0.640852	1.55925	5.96166	5.06752	5.25091e-07	6.90294e-06	5.62441
225796_at	PXK	54899	0.640435	1.5588	7.59744	9.3277	1.64466e-19	3.31816e-17	33.5773
235175_at	GBP4	115361	0.640219	1.55857	6.85062	9.99577	5.46322e-22	1.7215e-19	39.1626
226663_at	ANKRD10	55608	0.639458	1.55774	7.91379	7.80471	2.36977e-14	1.71385e-12	21.9814
207677_s_at	NCF4	4689	0.636902	1.55499	8.37962	6.75436	3.17239e-11	1.13145e-09	14.9846
229221_at	CD44	960	0.635474	1.55345	6.81883	8.0749	3.25014e-15	2.82514e-13	23.9173
240758_at	---	---	0.635153	1.5531	5.15255	6.80412	2.29959e-11	8.52408e-10	15.2965
216050_at	---	---	0.632023	1.54974	4.81746	7.46428	2.68082e-13	1.51576e-11	19.6202
226342_at	SPTBN1	6711	0.631571	1.54925	9.30022	7.15715	2.21808e-12	1.01654e-10	17.5662
215177_s_at	ITGA6	3655	0.624654	1.54184	7.27204	5.78531	1.12231e-08	2.2436e-07	9.31354
221581_s_at	LAT2	7462	0.624099	1.54125	10.2211	5.50991	5.16663e-08	8.80566e-07	7.84553
239296_at	---	---	0.623815	1.54094	8.47295	7.31474	7.5686e-13	3.83515e-11	18.611
1565868_at	CD44	960	0.621931	1.53893	6.92911	7.40053	4.18153e-13	2.25025e-11	19.1879
226763_at	SESTD1	91404	0.619593	1.53644	8.14633	8.54666	8.91717e-17	1.05302e-14	27.4254
209374_s_at	IGHM	3507	0.619352	1.53618	11.583	5.11004	4.23234e-07	5.68558e-06	5.83048
1552398_a_at	CLEC12A /// CLEC12B	160364 /// 387837	0.619225	1.53605	4.70275	9.10615	1.02329e-18	1.81062e-16	31.7898
202988_s_at	RGS1	5996	0.618458	1.53523	7.66219	5.12	4.02298e-07	5.44312e-06	5.87898
225522_at	AAK1	22848	0.617366	1.53407	8.03214	12.1666	7.60569e-31	1.0396e-27	59.1572
229670_at	---	---	0.617218	1.53391	8.87807	5.76617	1.25046e-08	2.47275e-07	9.20947
208195_at	TTN	7273	0.616142	1.53277	6.04046	9.65345	1.05471e-20	2.63315e-18	36.2646
214369_s_at	RASGRP2	10235	0.615223	1.5318	9.55845	11.9504	6.51141e-30	7.73938e-27	57.05
212099_at	RHOB	388	0.613998	1.53049	10.7818	5.1789	2.97515e-07	4.18488e-06	6.16753
241679_at	---	---	0.613682	1.53016	7.65411	4.95117	9.39788e-07	1.15338e-05	5.06874
225147_at	CYTH3	9265	0.612842	1.52927	7.7625	7.28697	9.16005e-13	4.5571e-11	18.4255
204489_s_at	CD44	960	0.611234	1.52757	8.80156	6.19397	1.03689e-09	2.66911e-08	11.6104
202672_s_at	ATF3	467	0.611135	1.52746	10.0601	6.36116	3.76223e-10	1.07191e-08	12.5901
223991_s_at	GALNT2 /// LOC100132910	100132910 /// 2590	0.609696	1.52594	7.39843	8.39006	2.99422e-16	3.14221e-14	26.2431
228315_at	---	---	0.609597	1.52583	6.47989	8.44933	1.89708e-16	2.09965e-14	26.6885
206481_s_at	LDB2	9079	0.609276	1.52549	5.08553	9.98783	5.85655e-22	1.82975e-19	39.0945
224773_at	NAV1	89796	0.607908	1.52405	7.68104	7.09411	3.39185e-12	1.50283e-10	17.1537
205297_s_at	CD79B	974	0.606914	1.523	9.1503	5.85847	7.4015e-09	1.55227e-07	9.71444
1566210_at	---	---	0.604766	1.52073	6.21128	16.1224	1.72741e-49	4.72232e-45	101.32
224710_at	RAB34	83871	0.603935	1.51986	8.65632	6.00038	3.25971e-09	7.36769e-08	10.5049
235522_at	CLEC2D	29121	0.603831	1.51975	5.90359	10.2831	4.30335e-23	1.61155e-20	41.6514
204326_x_at	MT1X	4501	0.603211	1.51909	8.41001	6.86783	1.51876e-11	5.82722e-10	15.6988
54037_at	HPS4	89781	0.602273	1.51811	7.98707	7.30111	8.31235e-13	4.17718e-11	18.5199
212063_at	CD44	960	0.601962	1.51778	9.62522	5.60768	3.0267e-08	5.45075e-07	8.35924
216248_s_at	NR4A2	4929	0.600948	1.51671	9.39045	4.69972	3.1776e-06	3.41932e-05	3.90877
209344_at	TPM4	7171	0.599785	1.51549	7.61777	9.89734	1.2896e-21	3.73064e-19	38.3216
233575_s_at	TLE4	7091	0.597105	1.51268	8.68187	8.00359	5.51949e-15	4.57239e-13	23.4011
224666_at	NSMCE1	197370	0.596381	1.51192	8.62853	7.17454	1.97182e-12	9.1055e-11	17.6805
205434_s_at	AAK1	22848	0.596358	1.51189	9.50527	12.5864	1.09935e-32	2.07266e-29	63.3159
212535_at	MEF2A	4205	0.596325	1.51186	8.37399	9.05346	1.57282e-18	2.69573e-16	31.3696
205821_at	KLRK1	22914	0.595946	1.51146	7.53472	7.26102	1.09428e-12	5.34195e-11	18.2527
213222_at	PLCB1	23236	0.594776	1.51024	5.61947	7.71339	4.58171e-14	3.05218e-12	21.3394
1552274_at	PXK	54899	0.594472	1.50992	7.58032	9.68747	7.88531e-21	2.02408e-18	36.5493
211031_s_at	CLIP2	7461	0.59427	1.50971	8.14649	8.17396	1.54792e-15	1.41763e-13	24.6406
218093_s_at	ANKRD10	55608	0.593005	1.50839	8.65075	10.1564	1.32762e-22	4.45323e-20	40.5479
1565706_at	---	---	0.592296	1.50764	7.82519	7.39146	4.45321e-13	2.38486e-11	19.1266
1558678_s_at	MALAT1	378938	0.592206	1.50755	11.5211	5.35449	1.18906e-07	1.85802e-06	7.04583
239571_at	---	---	0.592167	1.50751	5.85904	6.95929	8.32611e-12	3.39216e-10	16.282
242907_at	---	---	0.592131	1.50747	5.99083	7.2121	1.52795e-12	7.2142e-11	17.9283
228097_at	MYLIP	29116	0.591639	1.50696	9.74478	6.15803	1.28556e-09	3.2257e-08	11.4028
203948_s_at	MPO	4353	0.590985	1.50628	7.20716	4.93496	1.01827e-06	1.23885e-05	4.99224
1566363_at	DNTT	1791	0.590235	1.50549	11.8808	5.82274	9.07513e-09	1.85697e-07	9.51809
201301_s_at	ANXA4	307	0.588455	1.50364	7.29718	7.45559	2.84868e-13	1.59418e-11	19.5611
235056_at	ETV6	2120	0.588396	1.50357	7.81534	7.0232	5.44907e-12	2.32212e-10	16.6934
240718_at	LRMP	4033	0.587773	1.50292	6.19009	6.53765	1.25894e-10	3.96273e-09	13.6493
215692_s_at	MPPED2	744	0.587469	1.50261	5.36358	7.36667	5.28854e-13	2.78298e-11	18.9595
229597_s_at	WDFY4	57705	0.587235	1.50236	7.76747	10.4685	8.11976e-24	3.65985e-21	43.2853
229642_at	ARHGEF7	8874	0.586353	1.50145	9.00431	7.65976	6.72875e-14	4.31801e-12	20.9653
205401_at	AGPS	8540	0.585574	1.50064	6.337	9.50376	3.75891e-20	8.70842e-18	35.0211
222698_s_at	IMPACT	55364	0.585398	1.50045	5.4212	9.76118	4.18816e-21	1.12249e-18	37.1685
215946_x_at	IGLL3	91353	0.58316	1.49813	8.58669	8.22142	1.08223e-15	1.01493e-13	24.9896
208636_at	ACTN1	87	0.583008	1.49797	7.81633	5.75735	1.31424e-08	2.58661e-07	9.16159
227692_at	GNAI1	2770	0.580867	1.49575	6.89571	5.83086	8.66521e-09	1.7831e-07	9.5626
224990_at	C4orf34	201895	0.580809	1.49569	7.32928	6.42301	2.57071e-10	7.59748e-09	12.9585
201952_at	ALCAM	214	0.578977	1.49379	6.71517	6.63558	6.78424e-11	2.27006e-09	14.248
1552275_s_at	PXK	54899	0.578313	1.4931	7.1952	9.14886	7.21201e-19	1.31439e-16	32.1318
228390_at	---	---	0.576662	1.49139	5.99967	6.39239	3.10533e-10	9.01667e-09	12.7757
228286_at	GEN1	348654	0.575792	1.4905	6.35202	9.69426	7.43966e-21	1.9187e-18	36.6062
209835_x_at	CD44	960	0.575151	1.48983	8.11813	5.83814	8.31293e-09	1.72032e-07	9.60258
1553183_at	UMODL1	89766	0.574134	1.48878	5.81578	6.09211	1.90167e-09	4.56225e-08	11.0248
239533_at	GPR155	151556	0.573409	1.48804	4.4342	10.4607	8.71453e-24	3.87372e-21	43.216
218949_s_at	QRSL1	55278	0.572329	1.48692	7.46572	7.36373	5.3971e-13	2.83737e-11	18.9397
200614_at	CLTC	1213	0.571466	1.48603	10.0853	8.67689	3.21385e-17	4.26498e-15	28.4218
212014_x_at	CD44	960	0.570963	1.48552	8.08567	5.91208	5.44055e-09	1.17203e-07	10.011
241365_at	---	---	0.570913	1.48546	6.04453	7.42493	3.52849e-13	1.93476e-11	19.353
210448_s_at	P2RX5	5026	0.570345	1.48488	8.52601	5.25764	1.97832e-07	2.92259e-06	6.55808
1569422_at	FAM129C	199786	0.569898	1.48442	6.56535	13.5246	6.27376e-37	3.11834e-33	72.9103
238725_at	IRF1	3659	0.569586	1.4841	9.10586	8.95816	3.40648e-18	5.47792e-16	30.6143
226101_at	PRKCE	5581	0.568688	1.48317	7.44554	10.2382	6.42338e-23	2.32582e-20	41.2591
217787_s_at	GALNT2	2590	0.568428	1.48291	7.51108	8.32446	4.94775e-16	4.98192e-14	25.7531
220068_at	VPREB3	29802	0.568179	1.48265	10.0649	3.59544	0.000348225	0.00208634	-0.508098
244876_at	---	---	0.566289	1.48071	8.41845	6.04446	2.51829e-09	5.86153e-08	10.7538
204622_x_at	NR4A2	4929	0.565982	1.48039	9.64874	4.63745	4.26041e-06	4.43729e-05	3.63022
35974_at	LRMP	4033	0.565627	1.48003	8.78451	6.03428	2.67328e-09	6.18542e-08	10.6962
201566_x_at	ID2	3398	0.565357	1.47975	9.89081	5.82667	8.87449e-09	1.82411e-07	9.53962
209238_at	STX3	6809	0.564792	1.47917	7.51359	8.28814	6.52521e-16	6.37082e-14	25.4831
224566_at	NCRNA00084	283131	0.56396	1.47832	10.222	7.27185	1.01608e-12	5.0049e-11	18.3247
218966_at	MYO5C	55930	0.563562	1.47791	8.06527	6.77929	2.7007e-11	9.79832e-10	15.1406
205780_at	BIK	638	0.563295	1.47764	6.58856	5.94699	4.44666e-09	9.79143e-08	10.2055
235739_at	---	---	0.562711	1.47704	9.02293	6.86541	1.54295e-11	5.90763e-10	15.6835
216623_x_at	TOX3	27324	0.562425	1.47675	3.93648	7.83307	1.92869e-14	1.41545e-12	22.182
201473_at	JUNB	3726	0.561385	1.47569	10.6728	7.67703	5.94658e-14	3.85224e-12	21.0856
227182_at	SUSD3	203328	0.560711	1.475	6.68483	8.81993	1.03339e-17	1.51884e-15	29.53
201963_at	ACSL1	2180	0.559998	1.47427	8.19374	4.33528	1.68517e-05	0.000148679	2.32807
213188_s_at	MINA	84864	0.559762	1.47403	6.03585	7.43833	3.21375e-13	1.78207e-11	19.4438
203939_at	NT5E	4907	0.559612	1.47387	7.1126	4.02589	6.34073e-05	0.000475685	1.08075
218214_at	C12orf44	60673	0.558595	1.47283	8.8169	8.89285	5.76403e-18	8.82768e-16	30.1004
38037_at	HBEGF	1839	0.558464	1.4727	9.74364	4.49235	8.32807e-06	8.03914e-05	2.99463
215330_at	---	---	0.55778	1.472	8.19755	5.69225	1.89343e-08	3.58336e-07	8.81027
226810_at	OGFRL1	79627	0.556468	1.47066	9.01081	5.18882	2.82691e-07	4.00107e-06	6.21643
218469_at	GREM1	26585	0.554962	1.46913	4.74356	5.21281	2.49728e-07	3.58746e-06	6.33507
201809_s_at	ENG	2022	0.554397	1.46856	8.15071	7.68993	5.42187e-14	3.54594e-12	21.1755
244172_at	---	---	0.553608	1.46775	6.74274	5.78283	1.13816e-08	2.26947e-07	9.30005
242064_at	SDK2	54549	0.553327	1.46747	8.25103	4.87294	1.38092e-06	1.62684e-05	4.70183
243366_s_at	---	---	0.552962	1.46709	7.56558	5.57717	3.57937e-08	6.35904e-07	8.19807
214774_x_at	TOX3	27324	0.552779	1.46691	3.6715	7.74229	3.72161e-14	2.54025e-12	21.5419
238376_at	---	---	0.552146	1.46626	6.35242	7.43922	3.19386e-13	1.77551e-11	19.4499
209292_at	ID4	3400	0.551451	1.46556	3.75486	7.89491	1.22819e-14	9.53911e-13	22.6217
213766_x_at	GNA11	2767	0.551189	1.46529	7.94146	5.82203	9.11185e-09	1.86379e-07	9.5142
229114_at	GAB1	2549	0.550599	1.46469	7.34908	4.35552	1.54069e-05	0.00013771	2.41273
1556209_at	CLEC2B	9976	0.549515	1.46359	7.7281	5.31507	1.46428e-07	2.22759e-06	6.84629
204490_s_at	CD44	960	0.548659	1.46273	7.98591	5.72002	1.6211e-08	3.12531e-07	8.95965
203056_s_at	PRDM2	7799	0.548399	1.46246	7.80693	7.1188	2.87313e-12	1.29504e-10	17.3149
217422_s_at	CD22	933	0.54726	1.46131	7.69919	6.79469	2.44452e-11	8.99386e-10	15.2373
205147_x_at	NCF4	4689	0.547217	1.46126	8.36735	6.47772	1.83095e-10	5.58011e-09	13.2868
218468_s_at	GREM1	26585	0.546931	1.46097	4.83681	5.65417	2.34044e-08	4.34807e-07	8.60643
235412_at	ARHGEF7	8874	0.54609	1.46012	7.50585	5.65025	2.39188e-08	4.42259e-07	8.58553
212827_at	IGHM	3507	0.545322	1.45935	10.9194	4.61291	4.77805e-06	4.9133e-05	3.52138
216834_at	RGS1	5996	0.545301	1.45933	9.77282	4.26895	2.25477e-05	0.000192594	2.05329
226364_at	HIP1	3092	0.544707	1.45872	5.85602	10.1677	1.20107e-22	4.15623e-20	40.6461
201565_s_at	ID2	3398	0.544498	1.45851	10.95	5.42261	8.27236e-08	1.34251e-06	7.39377
219073_s_at	OSBPL10	114884	0.543818	1.45783	5.43581	7.27726	9.79068e-13	4.84001e-11	18.3608
237018_at	---	---	0.543458	1.45746	8.31728	7.0349	5.0405e-12	2.16318e-10	16.7691
239167_at	---	---	0.542697	1.45669	7.29945	8.30132	5.90235e-16	5.83564e-14	25.5809
216086_at	SV2C	22987	0.542087	1.45608	4.66638	8.28977	6.44489e-16	6.30365e-14	25.4952
1568609_s_at	FAM91A2 /// FLJ39739 /// LOC100286793 /// LOC728855 /// LOC728875	100286793 /// 388685 /// 57234 /// 728855 /// 728875	0.541066	1.45505	7.04738	8.62864	4.69716e-17	5.93111e-15	28.0512
239956_at	---	---	0.54049	1.45447	5.50846	7.07912	3.75057e-12	1.65107e-10	17.0561
201161_s_at	CSDA	8531	0.539155	1.45312	11.6056	5.76314	1.27204e-08	2.51351e-07	9.193
225764_at	ETV6	2120	0.539113	1.45308	7.81087	7.01838	5.62682e-12	2.38856e-10	16.6623
233127_at	---	---	0.536887	1.45084	6.98803	6.61421	7.7691e-11	2.56817e-09	14.1167
202748_at	GBP2	2634	0.53637	1.45032	7.13225	8.60207	5.78449e-17	7.09119e-15	27.8479
201656_at	ITGA6	3655	0.535922	1.44987	8.09617	4.28983	2.05808e-05	0.000177541	2.13938
236535_at	SMC6	79677	0.53407	1.44801	6.47899	8.25931	8.1226e-16	7.77764e-14	25.2695
235384_at	NUDT19	390916	0.534012	1.44795	6.74591	5.4795	6.09169e-08	1.01948e-06	7.68741
205656_at	PCDH17	27253	0.533523	1.44746	5.87809	8.61899	5.0663e-17	6.35321e-15	27.9773
204674_at	LRMP	4033	0.532352	1.44628	9.756	5.89202	6.10625e-09	1.30109e-07	9.89977
239379_at	LRRFIP1	9208	0.531876	1.44581	8.1567	7.35371	5.78431e-13	3.00557e-11	18.8724
204082_at	PBX3	5090	0.531831	1.44576	7.63327	8.45417	1.82742e-16	2.03907e-14	26.725
1557905_s_at	CD44	960	0.531724	1.44566	8.67142	6.14278	1.40794e-09	3.49043e-08	11.315
214373_at	---	---	0.531693	1.44562	7.10208	8.09705	2.75513e-15	2.41792e-13	24.0784
204581_at	CD22	933	0.531177	1.44511	8.27999	6.86792	1.51781e-11	5.82722e-10	15.6994
209772_s_at	CD24	100133941	0.530775	1.4447	10.1632	4.64376	4.13638e-06	4.32092e-05	3.65827
227856_at	C4orf32	132720	0.528511	1.44244	7.53995	4.98388	7.98872e-07	9.99962e-06	5.22373
200940_s_at	RERE	473	0.528363	1.44229	8.3927	10.1403	1.53155e-22	5.10595e-20	40.408
232677_at	---	---	0.528328	1.44226	6.40098	9.58892	1.8275e-20	4.40169e-18	35.7267
235574_at	GBP4	115361	0.527038	1.44097	6.58558	10.5245	4.89189e-24	2.3078e-21	43.7818
218637_at	IMPACT	55364	0.52697	1.4409	4.9908	8.31569	5.28998e-16	5.28757e-14	25.6878
219667_s_at	BANK1	55024	0.526432	1.44036	8.03795	3.75572	0.000188246	0.00122806	0.0634741
208498_s_at	AMY1A /// AMY1B /// AMY1C /// AMY2A /// AMY2B	276 /// 277 /// 278 /// 279 /// 280	0.524246	1.43818	6.28616	8.56051	8.00417e-17	9.51365e-15	27.5308
233867_at	---	---	0.524	1.43794	10.249	6.38195	3.3114e-10	9.55413e-09	12.7136
244696_at	---	---	0.52326	1.4372	7.17518	9.12132	9.0382e-19	1.61491e-16	31.9112
240179_at	---	---	0.523224	1.43716	5.98313	3.23646	0.00127129	0.00633672	-1.70106
1565034_s_at	AFF3 /// MLL	3899 /// 4297	0.523001	1.43694	5.27963	11.8327	2.07519e-29	2.26922e-26	55.9126
221004_s_at	ITM2C	81618	0.522586	1.43653	8.8461	6.95691	8.45767e-12	3.43298e-10	16.2668
225418_at	PVRL2	5819	0.522491	1.43643	7.80858	8.35616	3.88314e-16	3.9908e-14	25.9894
234985_at	LDLRAD3	143458	0.522445	1.43639	5.72052	6.21522	9.12692e-10	2.38427e-08	11.7336
238987_at	B4GALT1	2683	0.521486	1.43543	9.03688	8.57948	6.90256e-17	8.33107e-15	27.6754
221718_s_at	AKAP13	11214	0.521449	1.4354	9.37527	6.5929	8.89033e-11	2.90543e-09	13.9862
204429_s_at	SLC2A5	6518	0.520759	1.43471	7.5823	6.95224	8.72262e-12	3.53266e-10	16.2368
225656_at	EFHC1	114327	0.520516	1.43447	7.66424	9.48087	4.55921e-20	1.04299e-17	34.8323
234609_at	---	---	0.520365	1.43432	7.10556	9.38533	1.01681e-19	2.13474e-17	34.0476
238929_at	SFRS2B	10929	0.520334	1.43429	7.02464	9.40342	8.73937e-20	1.85924e-17	34.1957
202663_at	WIPF1	7456	0.519697	1.43365	7.55838	8.11645	2.3831e-15	2.10155e-13	24.2198
225331_at	CCDC50	152137	0.51821	1.43218	7.82271	6.25635	7.12208e-10	1.9154e-08	11.9732
213106_at	ATP8A1	10396	0.517128	1.4311	7.94582	7.64875	7.27887e-14	4.62966e-12	20.8888
210916_s_at	CD44	960	0.51685	1.43083	8.03192	6.13096	1.51047e-09	3.72507e-08	11.2471
209168_at	GPM6B	2824	0.516165	1.43015	5.9242	6.20383	9.77342e-10	2.53132e-08	11.6675
242218_at	PPARD	5467	0.516017	1.43	7.49613	5.69795	1.83418e-08	3.48934e-07	8.84085
226459_at	PIK3AP1	118788	0.515977	1.42996	9.90112	4.5929	5.24407e-06	5.33233e-05	3.43307
203131_at	PDGFRA	5156	0.515377	1.42937	4.81259	8.00371	5.51448e-15	4.57239e-13	23.402
208890_s_at	PLXNB2	23654	0.51506	1.42905	8.05567	7.13911	2.50552e-12	1.13873e-10	17.4478
1556682_s_at	---	---	0.515035	1.42903	7.9767	4.63635	4.28257e-06	4.45744e-05	3.6253
224596_at	SLC44A1	23446	0.514511	1.42851	7.85541	4.81175	1.8592e-06	2.11246e-05	4.41859
202724_s_at	FOXO1	2308	0.514063	1.42807	8.61755	3.89576	0.000107958	0.000754809	0.582361
233317_at	CD9	928	0.513278	1.42729	6.81166	6.15778	1.28747e-09	3.22887e-08	11.4013
203741_s_at	ADCY7	113	0.512893	1.42691	6.78124	5.52646	4.72217e-08	8.12157e-07	7.93191
223130_s_at	MYLIP	29116	0.512308	1.42633	10.413	5.61527	2.90263e-08	5.26723e-07	8.39947
244181_at	---	---	0.511868	1.4259	7.09458	6.2655	6.7386e-10	1.81673e-08	12.0267
212390_at	LOC727893 /// PDE4DIP	727893 /// 9659	0.511253	1.42529	6.51658	7.28336	9.3901e-13	4.65461e-11	18.4014
214657_s_at	NCRNA00084	283131	0.511156	1.42519	6.92807	7.47414	2.50191e-13	1.42344e-11	19.6874
225372_at	C10orf54	64115	0.50939	1.42345	7.27181	8.98375	2.76961e-18	4.52025e-16	30.8166
240539_at	---	---	0.509199	1.42326	8.1315	4.63528	4.30406e-06	4.4764e-05	3.62054
235765_at	TLE4	7091	0.507136	1.42123	7.82809	7.67619	5.98264e-14	3.87101e-12	21.0797
207275_s_at	ACSL1	2180	0.505112	1.41923	7.26196	4.86945	1.40468e-06	1.65021e-05	4.68558
203879_at	PIK3CD	5293	0.50474	1.41887	9.95005	8.57338	7.23966e-17	8.68045e-15	27.6288
209732_at	CLEC2B	9976	0.504347	1.41848	11.1764	4.98608	7.90173e-07	9.91115e-06	5.23418
233225_at	---	---	0.503943	1.41808	5.1494	7.42865	3.43817e-13	1.88927e-11	19.3782
202912_at	ADM	133	0.503805	1.41795	8.89094	3.37098	0.000793071	0.00423863	-1.26818
223218_s_at	NFKBIZ	64332	0.503491	1.41764	10.8345	7.64869	7.28214e-14	4.62966e-12	20.8883
237006_at	---	---	0.503183	1.41734	8.26844	6.84929	1.71411e-11	6.5173e-10	15.5815
201792_at	AEBP1	165	0.50299	1.41715	8.64407	6.67592	5.24721e-11	1.79419e-09	14.4969
215087_at	C15orf39	56905	0.502609	1.41677	6.96586	6.9018	1.21578e-11	4.76507e-10	15.9147
215117_at	RAG2	5897	0.502461	1.41663	5.4048	6.00464	3.17969e-09	7.21146e-08	10.5288
203149_at	PVRL2	5819	0.502282	1.41645	7.53154	7.89471	1.23001e-14	9.53911e-13	22.6202
219628_at	ZMAT3	64393	0.501573	1.41576	7.1263	6.56798	1.0404e-10	3.34808e-09	13.8339
211990_at	HLA-DPA1	3113	0.500823	1.41502	12.3739	3.99745	7.1317e-05	0.000526216	0.970514
225251_at	RAB24	53917	0.500432	1.41464	7.78525	10.2156	7.84871e-23	2.76857e-20	41.0628
232078_at	PVRL2	5819	0.500348	1.41455	6.47286	8.35165	4.01951e-16	4.11548e-14	25.9558
207614_s_at	CUL1	8454	0.500145	1.41436	7.74973	7.93545	9.12272e-15	7.27091e-13	22.9114
226489_at	TMCC3	57458	0.497777	1.41204	5.44108	9.6743	8.82567e-21	2.25488e-18	36.439
238534_at	LRRFIP1	9208	0.497698	1.41196	10.1683	6.83697	1.8575e-11	6.99924e-10	15.5035
215108_x_at	TOX3	27324	0.49752	1.41178	3.79909	7.56195	1.34856e-13	8.11137e-12	20.2886
238002_at	---	---	0.497126	1.4114	6.03679	4.61056	4.83056e-06	4.95983e-05	3.511
240652_at	---	---	0.496144	1.41044	7.21978	7.4343	3.30534e-13	1.8273e-11	19.4165
216813_at	---	---	0.495904	1.4102	8.1746	5.38662	1.00257e-07	1.59663e-06	7.2094
223940_x_at	MALAT1	378938	0.495833	1.41014	8.21396	4.66091	3.8163e-06	4.025e-05	3.73476
239845_at	---	---	0.495667	1.40997	8.20083	7.57712	1.21126e-13	7.3421e-12	20.3931
208894_at	HLA-DRA	3122	0.495449	1.40976	12.5184	3.74843	0.000193682	0.00125932	0.0369578
215933_s_at	HHEX	3087	0.495054	1.40937	10.2276	4.05611	5.59161e-05	0.000427164	1.19872
244753_at	---	---	0.494009	1.40835	7.96615	7.23915	1.27064e-12	6.1155e-11	18.1075
210172_at	SF1	7536	0.493408	1.40777	7.90517	6.31384	5.02419e-10	1.39069e-08	12.3105
228343_at	POU2F2	5452	0.493014	1.40738	6.70821	7.02055	5.54623e-12	2.35801e-10	16.6763
219489_s_at	NXN	64359	0.492324	1.40671	5.93224	5.47679	6.18137e-08	1.0318e-06	7.67338
209619_at	CD74	972	0.492268	1.40665	12.7951	4.38446	1.35459e-05	0.000123109	2.53437
204872_at	TLE4	7091	0.491596	1.406	9.48906	6.04397	2.52543e-09	5.87565e-08	10.7511
1553645_at	CCDC141	285025	0.491152	1.40557	4.54458	8.45225	1.85473e-16	2.05694e-14	26.7105
226123_at	CHD7	55636	0.490721	1.40515	8.93348	5.41311	8.704e-08	1.40671e-06	7.34498
243124_at	LOC653390	653390	0.490696	1.40512	6.59804	8.5549	8.36229e-17	9.91775e-15	27.4881
218217_at	SCPEP1	59342	0.490194	1.40463	7.4948	6.98841	6.86615e-12	2.85568e-10	16.4691
1555691_a_at	KLRK1	22914	0.489885	1.40433	6.93454	6.99703	6.48449e-12	2.7147e-10	16.5246
238581_at	GBP5	115362	0.489833	1.40428	5.83517	7.21458	1.50233e-12	7.0994e-11	17.9447
224989_at	---	---	0.489501	1.40396	5.97178	5.21566	2.46072e-07	3.54396e-06	6.34919
225157_at	MLXIP	22877	0.489169	1.40364	10.0091	6.4257	2.5284e-10	7.48863e-09	12.9745
202315_s_at	BCR	613	0.488838	1.40331	8.97193	8.90096	5.40062e-18	8.32041e-16	30.164
1566959_at	---	---	0.48875	1.40323	9.04267	6.39687	3.02076e-10	8.80383e-09	12.8024
1567107_s_at	TPM4	7171	0.487712	1.40222	7.75	10.3987	1.52586e-23	6.36844e-21	42.6672
204547_at	RAB40B	10966	0.487554	1.40207	6.61891	7.55226	1.44411e-13	8.63675e-12	20.222
227108_at	STARD9	57519	0.487429	1.40194	6.79876	13.0308	1.12944e-34	3.43067e-31	67.8107
229072_at	---	---	0.486496	1.40104	5.36394	6.19359	1.03926e-09	2.67395e-08	11.6082
208328_s_at	MEF2A	4205	0.486317	1.40086	6.79125	9.03105	1.88732e-18	3.18944e-16	31.1915
230014_at	---	---	0.486297	1.40084	7.79276	5.39875	9.39763e-08	1.50856e-06	7.27144
212481_s_at	TPM4	7171	0.485135	1.39972	7.89922	10.636	1.76989e-24	9.17496e-22	44.7782
208819_at	RAB8A	4218	0.484751	1.39934	9.27309	10.3531	2.29718e-23	9.10132e-21	42.2664
213385_at	CHN2	1124	0.483996	1.39861	6.08166	5.59969	3.16279e-08	5.66969e-07	8.31697
243286_at	---	---	0.48328	1.39792	8.35694	6.22618	8.54442e-10	2.24924e-08	11.7973
229817_at	ZNF608	57507	0.482862	1.39751	6.59377	6.39757	3.00787e-10	8.77095e-09	12.8065
202947_s_at	GYPC	2995	0.481118	1.39583	9.9517	5.35518	1.18472e-07	1.85229e-06	7.04934
239901_at	---	---	0.481042	1.39575	9.17319	5.91968	5.20703e-09	1.12661e-07	10.0533
226602_s_at	BCR /// FLJ42953 /// LOC100133163 /// LOC728468	100133163 /// 400892 /// 613 /// 728468	0.480822	1.39554	8.67705	8.68409	3.03628e-17	4.06444e-15	28.4773
224568_x_at	MALAT1	378938	0.480371	1.3951	7.78667	5.08263	4.86439e-07	6.45222e-06	5.69746
233358_at	---	---	0.480017	1.39476	7.60796	6.98604	6.975e-12	2.88908e-10	16.4538
1555978_s_at	---	---	0.479219	1.39399	6.78084	6.16649	1.22224e-09	3.08096e-08	11.4515
1560492_at	---	---	0.478784	1.39357	7.17467	6.82463	2.01272e-11	7.53219e-10	15.4257
217865_at	RNF130	55819	0.478346	1.39315	8.48486	5.91255	5.42576e-09	1.16931e-07	10.0136
1554980_a_at	ATF3	467	0.478342	1.39314	8.49054	6.08655	1.96528e-09	4.69836e-08	10.993
233642_s_at	HEATR5B	54497	0.477368	1.3922	6.73897	9.02246	2.02374e-18	3.40456e-16	31.1232
229228_at	CREB5	9586	0.476803	1.39166	5.21414	5.81034	9.73832e-09	1.97875e-07	9.45017
205131_x_at	CLEC11A	6320	0.476581	1.39144	7.18766	4.80492	1.92155e-06	2.17835e-05	4.38719
221234_s_at	BACH2	60468	0.476023	1.3909	7.45589	4.57523	5.6918e-06	5.73533e-05	3.35535
226525_at	STK17B	9262	0.475695	1.39059	10.0069	7.74003	3.78247e-14	2.56584e-12	21.5261
204896_s_at	PTGER4	5734	0.475379	1.39028	7.55548	6.6724	5.3663e-11	1.83215e-09	14.4752
205572_at	ANGPT2	285	0.474829	1.38975	4.73275	7.83002	1.97187e-14	1.44327e-12	22.1605
238607_at	ZNF296	162979	0.474815	1.38974	6.69403	6.73708	3.54573e-11	1.25396e-09	14.8768
204346_s_at	RASSF1	11186	0.474782	1.38971	8.86118	11.6231	1.60562e-28	1.56763e-25	53.9052
244665_at	---	---	0.474151	1.3891	7.10877	3.97864	7.70544e-05	0.000563153	0.897999
212722_s_at	JMJD6	23210	0.473907	1.38887	8.52594	7.28265	9.43587e-13	4.67306e-11	18.3967
239448_at	---	---	0.473678	1.38865	8.397	4.0455	5.84453e-05	0.000443573	1.1572
222024_s_at	AKAP13	11214	0.473453	1.38843	8.57867	7.25677	1.12654e-12	5.48473e-11	18.2244
336_at	TBXA2R	6915	0.473337	1.38832	7.20804	6.28194	6.09956e-10	1.66082e-08	12.123
239278_at	---	---	0.471964	1.387	6.53796	6.58336	9.44256e-11	3.06757e-09	13.9278
1557797_a_at	---	---	0.471867	1.3869	6.82864	7.68469	5.62925e-14	3.66404e-12	21.139
204646_at	DPYD	1806	0.471609	1.38666	6.18996	4.77328	2.23758e-06	2.48948e-05	4.24228
239597_at	---	---	0.471079	1.38615	8.95107	4.69542	3.24296e-06	3.48485e-05	3.88942
220999_s_at	CYFIP2	26999	0.470439	1.38553	8.32182	7.09965	3.26793e-12	1.45264e-10	17.1898
219228_at	ZNF331	55422	0.46993	1.38504	8.26374	6.272	6.47865e-10	1.75356e-08	12.0647
220684_at	TBX21	30009	0.469594	1.38472	6.81874	7.52216	1.78576e-13	1.04873e-11	20.0154
232058_at	---	---	0.46913	1.38427	8.14517	7.29427	8.71217e-13	4.35808e-11	18.4742
232079_s_at	PVRL2	5819	0.46907	1.38422	6.46262	8.17643	1.51939e-15	1.39384e-13	24.6587
225108_at	AGPS	8540	0.46906	1.38421	6.5495	5.79077	1.08813e-08	2.18565e-07	9.34332
229716_at	---	---	0.468709	1.38387	7.88797	6.69767	4.56618e-11	1.5821e-09	14.6316
212723_at	JMJD6	23210	0.468511	1.38368	10.2364	7.13702	2.54102e-12	1.15295e-10	17.4342
213189_at	MINA	84864	0.468458	1.38363	5.62665	7.73874	3.81791e-14	2.58347e-12	21.517
213502_x_at	LOC91316	91316	0.468049	1.38324	9.68686	7.87501	1.42066e-14	1.0699e-12	22.4798
226933_s_at	ID4	3400	0.467424	1.38264	4.74304	6.98532	7.00824e-12	2.90065e-10	16.4492
234165_at	PTGDR	5729	0.467357	1.38257	5.64619	7.53618	1.61775e-13	9.54155e-12	20.1116
238462_at	UBASH3B	84959	0.467072	1.3823	7.93358	4.54274	6.6123e-06	6.5601e-05	3.21322
228098_s_at	MYLIP	29116	0.466906	1.38214	11.1526	5.10209	4.40695e-07	5.89119e-06	5.79184
223533_at	LRRC8C	84230	0.46647	1.38172	8.89257	5.1273	3.87587e-07	5.27016e-06	5.91459
214789_x_at	SFRS2B	10929	0.465622	1.38091	9.4832	10.01	4.82425e-22	1.53352e-19	39.2844
1558662_s_at	BANK1	55024	0.463908	1.37927	8.7171	3.88795	0.000111411	0.000776569	0.552926
220319_s_at	MYLIP	29116	0.463288	1.37868	9.78454	5.28763	1.69129e-07	2.54181e-06	6.70821
225283_at	ARRDC4	91947	0.463078	1.37848	7.73262	4.8713	1.39206e-06	1.63856e-05	4.69418
1553715_s_at	C16orf14	84331	0.462552	1.37798	7.35513	9.16185	6.48232e-19	1.19737e-16	32.2361
208033_s_at	ZFHX3	463	0.461928	1.37738	6.08973	11.882	1.2781e-29	1.48681e-26	56.3882
224565_at	NCRNA00084	283131	0.461191	1.37668	10.7311	6.83809	1.84397e-11	6.95784e-10	15.5106
224884_at	AKAP13	11214	0.460899	1.3764	7.99329	7.29264	8.81076e-13	4.39934e-11	18.4633
225113_at	AGPS	8540	0.460892	1.37639	5.83066	6.77029	2.86237e-11	1.02893e-09	15.0843
240586_at	ENAM	10117	0.460604	1.37612	4.10095	8.30934	5.55241e-16	5.52965e-14	25.6406
1561167_at	---	---	0.460058	1.3756	7.18699	5.34847	1.22759e-07	1.90949e-06	7.01527
229344_x_at	RIMKLB	57494	0.459304	1.37488	9.38805	8.06919	3.39134e-15	2.93853e-13	23.8758
226915_s_at	ARPC5L	81873	0.458931	1.37452	9.86148	6.83991	1.8222e-11	6.88043e-10	15.5222
203186_s_at	S100A4	6275	0.458918	1.37451	10.4552	4.35588	1.53824e-05	0.000137559	2.41423
1566880_at	---	---	0.458493	1.37411	6.42483	8.53159	1.00272e-16	1.16646e-14	27.3108
226164_x_at	RIMKLB	57494	0.458347	1.37397	6.65223	7.26301	1.07944e-12	5.27893e-11	18.2659
212430_at	RBM38	55544	0.458112	1.37374	10.3466	5.02208	6.60011e-07	8.46297e-06	5.406
227792_at	ITPRIPL2	162073	0.457449	1.37311	6.06414	4.20793	2.93729e-05	0.000243328	1.80407
223032_x_at	PRELID1	27166	0.457391	1.37306	8.87681	7.37304	5.06009e-13	2.67047e-11	19.0024
227530_at	AKAP12	9590	0.456973	1.37266	7.50031	4.39704	1.28057e-05	0.000117318	2.58749
226002_at	GAB1	2549	0.456039	1.37177	7.79764	4.09302	4.79043e-05	0.000373633	1.34395
219833_s_at	EFHC1	114327	0.45566	1.37141	7.18012	9.3633	1.22224e-19	2.52173e-17	33.8676
206673_at	GPR176	11245	0.455217	1.37099	5.54785	8.99417	2.54554e-18	4.19209e-16	30.899
203923_s_at	CYBB	1536	0.455077	1.37086	6.32572	6.16654	1.22189e-09	3.08096e-08	11.4518
235980_at	PIK3CA	5290	0.455024	1.37081	7.30913	7.2725	1.01153e-12	4.98697e-11	18.3291
219033_at	PARP8	79668	0.454874	1.37066	7.97896	7.34738	6.04304e-13	3.12882e-11	18.8298
225624_at	SNX29	92017	0.454514	1.37032	7.4249	10.5349	4.45031e-24	2.13439e-21	43.8745
225725_at	---	---	0.45441	1.37022	7.4998	5.99391	3.38518e-09	7.63866e-08	10.4684
215212_at	---	---	0.454281	1.3701	7.84254	6.09427	1.87753e-09	4.50829e-08	11.0371
226914_at	ARPC5L	81873	0.453544	1.3694	9.71164	5.96398	4.0292e-09	8.96972e-08	10.3005
212794_s_at	KIAA1033	23325	0.452994	1.36888	7.69912	4.63966	4.2166e-06	4.39715e-05	3.64003
223129_x_at	MYLIP	29116	0.45287	1.36876	10.0116	5.38527	1.00979e-07	1.60681e-06	7.20252
1555562_a_at	ZCCHC7	84186	0.452756	1.36865	6.35395	8.26973	7.5054e-16	7.25014e-14	25.3466
227383_at	LOC727820	727820	0.452143	1.36807	8.34286	6.08574	1.97462e-09	4.71864e-08	10.9885
219049_at	CSGALNACT1	55790	0.451135	1.36712	8.04148	4.46311	9.5112e-06	9.0392e-05	2.86885
201170_s_at	BHLHE40	8553	0.451038	1.36702	9.9884	4.04496	5.85756e-05	0.000444438	1.15511
1556160_a_at	---	---	0.450888	1.36688	5.6904	12.1236	1.16838e-30	1.52098e-27	58.7359
220966_x_at	ARPC5L	81873	0.450684	1.36669	10.6609	7.00616	6.10289e-12	2.57069e-10	16.5834
207106_s_at	LTK	4058	0.450578	1.36659	6.30305	10.8259	3.0828e-25	1.79311e-22	46.4912
237464_at	---	---	0.450554	1.36656	8.71043	8.68866	2.92893e-17	3.93463e-15	28.5124
1555938_x_at	VIM	7431	0.45039	1.36641	8.13463	5.03368	6.22692e-07	8.03778e-06	5.46158
219371_s_at	KLF2	10365	0.45011	1.36614	12.0312	5.84943	7.79442e-09	1.62471e-07	9.66461
215123_at	LOC642778 /// LOC729602 /// NPIPL3	23117 /// 642778 /// 729602	0.449877	1.36592	8.80333	7.89064	1.26724e-14	9.74489e-13	22.5912
235094_at	---	---	0.449329	1.36541	10.4808	7.21697	1.47812e-12	6.99708e-11	17.9605
218948_at	QRSL1	55278	0.449059	1.36515	6.06843	6.3683	3.60091e-10	1.03078e-08	12.6325
235463_s_at	LASS6	253782	0.44879	1.3649	6.79969	8.40179	2.73621e-16	2.92191e-14	26.331
227368_at	---	---	0.448646	1.36476	10.0952	6.56325	1.07185e-10	3.43112e-09	13.8051
230537_at	---	---	0.448612	1.36473	5.76905	8.79114	1.30003e-17	1.85102e-15	29.3058
239661_at	---	---	0.448546	1.36466	6.02576	6.8584	1.61525e-11	6.16287e-10	15.6391
227400_at	NFIX	4784	0.448441	1.36456	6.39198	8.45919	1.75782e-16	1.96542e-14	26.7629
215918_s_at	SPTBN1	6711	0.448233	1.36437	7.27808	7.4583	2.7954e-13	1.57403e-11	19.5795
242999_at	ARHGEF7	8874	0.447766	1.36393	6.96966	6.44409	2.25633e-10	6.75603e-09	13.0847
223422_s_at	ARHGAP24	83478	0.447523	1.3637	6.4644	4.23472	2.61638e-05	0.000219706	1.91307
223101_s_at	ARPC5L	81873	0.447366	1.36355	8.99596	6.75963	3.06629e-11	1.09575e-09	15.0176
1560225_at	CNR1	1268	0.447096	1.36329	5.20832	4.15346	3.70904e-05	0.000298574	1.58447
201691_s_at	TPD52	7163	0.447068	1.36327	4.91153	7.98044	6.54938e-15	5.36863e-13	23.2343
214683_s_at	CLK1	1195	0.446807	1.36302	11.0263	8.53374	9.86097e-17	1.15203e-14	27.3271
227613_at	ZNF331	55422	0.446415	1.36265	7.85448	5.98736	3.51703e-09	7.90356e-08	10.4316
1556425_a_at	LOC284219	284219	0.44615	1.3624	7.31578	4.68774	3.36294e-06	3.59962e-05	3.8549
203767_s_at	STS	412	0.445652	1.36193	6.14018	6.80342	2.31001e-11	8.55109e-10	15.2921
226641_at	---	---	0.445353	1.36165	7.02992	5.19281	2.76923e-07	3.93266e-06	6.23616
219922_s_at	LTBP3	4054	0.444085	1.36045	7.5629	8.7677	1.56641e-17	2.20731e-15	29.1237
210755_at	HGF	3082	0.443697	1.36009	5.20418	6.11769	1.63436e-09	3.99995e-08	11.171
225344_at	NCOA7	135112	0.443537	1.35993	8.3958	6.33186	4.50107e-10	1.25816e-08	12.4168
203068_at	KLHL21	9903	0.44335	1.35976	7.13786	6.6148	7.73994e-11	2.56181e-09	14.1204
201200_at	CREG1	8804	0.443178	1.3596	9.08528	6.12823	1.5352e-09	3.77925e-08	11.2314
201590_x_at	ANXA2	302	0.442861	1.3593	9.2909	4.30438	1.93088e-05	0.000167732	2.19958
227020_at	YPEL2	388403	0.442849	1.35929	8.25103	5.52002	4.89044e-08	8.37934e-07	7.89829
232231_at	RUNX2	860	0.442646	1.35909	5.98768	4.06861	5.30693e-05	0.000408211	1.24778
1557267_s_at	LOC284952	284952	0.442596	1.35905	5.18293	7.73365	3.96043e-14	2.67e-12	21.4813
211240_x_at	CTNND1	1500	0.442174	1.35865	6.96283	9.50908	3.59393e-20	8.36161e-18	35.065
235085_at	PRAGMIN	157285	0.441697	1.3582	7.34985	5.27172	1.83817e-07	2.73475e-06	6.62845
232615_at	---	---	0.441586	1.3581	8.98042	5.66904	2.15488e-08	4.03348e-07	8.68586
231067_s_at	---	---	0.441558	1.35807	6.07612	4.18299	3.26953e-05	0.000267607	1.70316
1569614_s_at	LCN8	138307	0.441212	1.35774	6.25604	5.63881	2.54853e-08	4.66491e-07	8.52454
208581_x_at	MT1X	4501	0.440948	1.3575	8.71695	5.79672	1.05206e-08	2.11943e-07	9.37578
219871_at	FLJ13197	79667	0.440928	1.35748	5.71398	6.3124	5.06842e-10	1.40099e-08	12.302
201951_at	ALCAM	214	0.440779	1.35734	5.83496	7.11562	2.93525e-12	1.31653e-10	17.2941
220306_at	FAM46C	54855	0.440672	1.35724	7.27642	6.89645	1.25923e-11	4.92127e-10	15.8806
204836_at	GLDC	2731	0.439931	1.35654	6.25623	7.99785	5.75874e-15	4.75618e-13	23.3597
214452_at	BCAT1	586	0.43903	1.35569	5.5626	7.3732	5.05471e-13	2.67021e-11	19.0035
238712_at	---	---	0.438565	1.35526	9.48014	6.29382	5.67501e-10	1.55141e-08	12.1927
1557030_at	GAB1	2549	0.438477	1.35517	8.13394	3.66921	0.000263106	0.00164048	-0.247985
227039_at	AKAP13	11214	0.438095	1.35481	8.02391	7.8756	1.41447e-14	1.06671e-12	22.4841
1556650_at	---	---	0.438004	1.35473	7.28891	4.80642	1.90763e-06	2.16389e-05	4.39411
201924_at	AFF1	4299	0.437983	1.35471	9.74058	7.32406	7.09823e-13	3.63045e-11	18.6734
202429_s_at	PPP3CA	5530	0.437982	1.35471	7.93182	4.71308	2.98265e-06	3.2235e-05	3.96894
231771_at	GJB6	10804	0.437646	1.35439	5.31577	4.44602	1.02752e-05	9.67115e-05	2.79573
221986_s_at	KLHL24	54800	0.437131	1.35391	7.8938	6.56496	1.06038e-10	3.40237e-09	13.8155
231989_s_at	LOC641298	641298	0.436934	1.35372	8.125	8.69643	2.75468e-17	3.72803e-15	28.5723
227529_s_at	AKAP12	9590	0.436481	1.3533	5.69958	4.59064	5.29953e-06	5.38172e-05	3.42309
202548_s_at	ARHGEF7	8874	0.436147	1.35299	9.49546	6.57689	9.83604e-11	3.18028e-09	13.8883
238790_at	LOC374443	374443	0.435559	1.35243	5.93659	8.61131	5.38081e-17	6.68114e-15	27.9185
208862_s_at	CTNND1	1500	0.435532	1.35241	6.30743	9.55148	2.51077e-20	5.96855e-18	35.4159
228498_at	---	---	0.435507	1.35239	11.7782	5.33014	1.35246e-07	2.07712e-06	6.92242
204369_at	PIK3CA	5290	0.435477	1.35236	8.65026	5.81858	9.29269e-09	1.89581e-07	9.49528
234089_at	---	---	0.43541	1.3523	7.16911	9.40813	8.40091e-20	1.81549e-17	34.2344
202284_s_at	CDKN1A	1026	0.435278	1.35217	10.9214	3.98603	7.47518e-05	0.000548107	0.926428
202598_at	S100A13	6284	0.435004	1.35191	8.66172	5.19115	2.79308e-07	3.95934e-06	6.22795
244025_at	---	---	0.434841	1.35176	7.48486	7.88769	1.29488e-14	9.90179e-13	22.5701
1555579_s_at	PTPRM	5797	0.434589	1.35153	5.39197	3.63327	0.00030179	0.00184464	-0.375357
202499_s_at	SLC2A3	6515	0.434247	1.35121	9.58551	5.02854	6.38979e-07	8.21448e-06	5.43692
202887_s_at	DDIT4	54541	0.434236	1.35119	11.2669	5.7164	1.65426e-08	3.17914e-07	8.94017
1566362_at	DNTT	1791	0.434152	1.35112	7.52018	4.95127	9.39347e-07	1.15309e-05	5.06919
225557_at	CSRNP1	64651	0.434001	1.35098	10.7922	6.01757	2.94816e-09	6.75569e-08	10.6017
208206_s_at	RASGRP2	10235	0.433904	1.35088	9.46536	7.78974	2.64137e-14	1.89027e-12	21.8758
208614_s_at	FLNB	2317	0.43385	1.35083	8.06443	7.19737	1.6888e-12	7.8717e-11	17.831
74694_s_at	LOC100133585 /// RABEP2	100133585 /// 79874	0.433407	1.35042	8.14465	8.90659	5.16142e-18	8.01706e-16	30.2083
218792_s_at	BSPRY	54836	0.433407	1.35042	6.72381	8.17263	1.56347e-15	1.42948e-13	24.6308
239862_at	---	---	0.433209	1.35023	6.28735	5.7483	1.38296e-08	2.70145e-07	9.11253
236307_at	---	---	0.432295	1.34938	8.14943	4.82216	1.76783e-06	2.02251e-05	4.46657
202664_at	WIPF1	7456	0.431945	1.34905	9.47377	5.93186	4.85335e-09	1.05889e-07	10.1211
204120_s_at	ADK	132	0.431679	1.3488	5.58508	6.50577	1.53706e-10	4.76141e-09	13.4561
212522_at	PDE8A	5151	0.431617	1.34874	6.95793	6.9345	9.80573e-12	3.93056e-10	16.1232
239614_x_at	---	---	0.431343	1.34849	7.78271	5.65109	2.38083e-08	4.412e-07	8.58998
243450_at	---	---	0.431133	1.34829	8.07319	5.24737	2.08712e-07	3.06344e-06	6.50682
209185_s_at	IRS2	8660	0.431083	1.34824	11.5381	3.97646	7.77469e-05	0.000567608	0.889617
225230_at	TMEM77	128338	0.430961	1.34813	8.08463	9.36371	1.21812e-19	2.52173e-17	33.8709
225545_at	EEF2K	29904	0.430472	1.34767	7.11644	10.7359	7.07718e-25	3.94842e-22	45.6766
208785_s_at	MAP1LC3B	81631	0.430321	1.34753	10.3629	6.22373	8.67122e-10	2.28152e-08	11.7831
212071_s_at	SPTBN1	6711	0.430305	1.34752	11.2217	8.47125	1.60135e-16	1.80152e-14	26.8539
227221_at	---	---	0.429767	1.34702	6.91977	6.79339	2.46516e-11	9.0385e-10	15.2291
224567_x_at	MALAT1	378938	0.4296	1.34686	9.27572	3.82481	0.000143398	0.000967336	0.317188
231182_at	WIPF1	7456	0.428609	1.34594	9.31142	5.76934	1.22829e-08	2.43322e-07	9.22668
228049_x_at	---	---	0.428346	1.34569	9.68916	5.34795	1.23099e-07	1.91314e-06	7.01262
203799_at	CD302	9936	0.428024	1.34539	5.74149	5.95832	4.16399e-09	9.24345e-08	10.2688
232188_at	AKAP13	11214	0.427661	1.34505	6.35422	6.78111	2.66912e-11	9.69018e-10	15.152
206100_at	CPM	1368	0.427576	1.34497	6.0692	5.07833	4.97148e-07	6.5783e-06	5.67666
212240_s_at	PIK3R1	5295	0.427567	1.34496	9.63698	5.83375	8.5235e-09	1.75659e-07	9.57849
241860_at	---	---	0.42721	1.34463	5.94604	5.31856	1.43756e-07	2.19549e-06	6.86394
210427_x_at	ANXA2	302	0.427194	1.34462	9.24682	4.12525	4.1811e-05	0.000331884	1.47181
228383_at	PNPLA7	375775	0.427115	1.34454	6.52453	9.55914	2.35297e-20	5.61785e-18	35.4794
217591_at	SKIL	6498	0.427082	1.34451	9.64271	6.21124	9.3482e-10	2.43503e-08	11.7105
1558105_a_at	---	---	0.427063	1.34449	7.28809	4.77388	2.2312e-06	2.48454e-05	4.245
210982_s_at	HLA-DRA	3122	0.42702	1.34445	12.2325	3.24495	0.00123456	0.0061807	-1.67423
201044_x_at	DUSP1	1843	0.426902	1.34434	9.63371	5.29457	1.63084e-07	2.45704e-06	6.74308
242558_at	---	---	0.426823	1.34427	10.5303	6.60489	8.24112e-11	2.71272e-09	14.0596
225228_at	TMEM77	128338	0.426342	1.34382	6.88997	8.93804	4.0068e-18	6.38693e-16	30.4557
233167_at	RP3-402G11.5	83642	0.425922	1.34343	7.57042	7.40285	4.11469e-13	2.21864e-11	19.2035
239317_at	---	---	0.425875	1.34339	6.37137	6.25499	7.18114e-10	1.92938e-08	11.9653
209545_s_at	RIPK2	8767	0.425827	1.34334	8.77695	5.2729	1.82682e-07	2.72009e-06	6.63438
217223_s_at	BCR	613	0.425744	1.34327	8.02331	9.10115	1.06596e-18	1.88005e-16	31.7499
229391_s_at	FAM26F	441168	0.425197	1.34276	8.85725	3.71762	0.000218336	0.00139767	-0.0745674
235060_at	LOC100190986	100190986	0.42519	1.34275	8.76846	6.55093	1.15822e-10	3.68816e-09	13.7301
229390_at	FAM26F	441168	0.425087	1.34265	9.96142	3.53995	0.000428575	0.00248724	-0.700373
222746_s_at	BSPRY	54836	0.424738	1.34233	6.4197	7.58388	1.15465e-13	7.06156e-12	20.4397
202498_s_at	SLC2A3	6515	0.424722	1.34231	8.19823	4.96816	8.6384e-07	1.07106e-05	5.14913
219949_at	LRRC2	79442	0.42467	1.34227	4.36781	6.27514	6.35632e-10	1.72301e-08	12.0832
201960_s_at	MYCBP2	23077	0.42459	1.34219	9.3578	6.96971	7.77146e-12	3.19477e-10	16.3489
229269_x_at	LOC646044 /// SSBP4	170463 /// 646044	0.424588	1.34219	8.22423	6.76475	2.96675e-11	1.06365e-09	15.0496
241495_at	CCNL1	57018	0.424346	1.34196	7.19191	5.53218	4.57732e-08	7.91226e-07	7.96183
235019_at	CPM	1368	0.424235	1.34186	5.95606	6.59543	8.74936e-11	2.8645e-09	14.0017
225831_at	LUZP1	7798	0.424001	1.34164	8.34676	6.80502	2.28615e-11	8.47999e-10	15.3022
208786_s_at	MAP1LC3B	81631	0.423776	1.34143	11.3602	6.07737	2.07475e-09	4.93419e-08	10.9407
209982_s_at	NRXN2	9379	0.423696	1.34136	6.35926	5.34815	1.22966e-07	1.91162e-06	7.01365
233138_at	C18orf1	753	0.423567	1.34124	7.67639	6.00113	3.24554e-09	7.34175e-08	10.5091
224762_at	SERINC2	347735	0.42334	1.34103	6.85965	7.35525	5.72309e-13	2.98009e-11	18.8827
222921_s_at	HEY2	23493	0.423272	1.34097	5.86781	6.21265	9.269e-10	2.41555e-08	11.7187
219751_at	SETD6	79918	0.422671	1.34041	5.69628	9.4603	5.42143e-20	1.21482e-17	34.6628
216456_at	---	---	0.422623	1.34036	5.63459	5.54673	4.22812e-08	7.36453e-07	8.03805
209682_at	CBLB	868	0.422372	1.34013	7.84378	6.57175	1.01596e-10	3.27714e-09	13.857
213503_x_at	ANXA2	302	0.421345	1.33918	9.25436	4.19542	3.0997e-05	0.000255427	1.75338
226675_s_at	MALAT1	378938	0.421286	1.33912	8.32249	4.52338	7.22692e-06	7.08375e-05	3.12898
212587_s_at	PTPRC	5788	0.421129	1.33898	7.58991	4.1283	4.12754e-05	0.000328252	1.48393
239364_at	---	---	0.420789	1.33866	7.15863	8.12697	2.20264e-15	1.9582e-13	24.2966
225164_s_at	EIF2AK4	440275	0.420435	1.33833	7.64121	7.26904	1.03584e-12	5.09305e-11	18.306
216874_at	DKFZp686O1327	401014	0.419901	1.33784	4.31274	8.74643	1.8545e-17	2.57347e-15	28.9588
238840_at	LRRFIP1	9208	0.418868	1.33688	8.84916	5.39021	9.83563e-08	1.57057e-06	7.22775
208918_s_at	NADK	65220	0.41873	1.33675	8.28547	8.05189	3.85726e-15	3.28498e-13	23.7503
222313_at	---	---	0.41857	1.3366	8.29189	4.59389	5.22008e-06	5.31288e-05	3.43742
1553338_at	C1orf55	163859	0.418501	1.33654	7.79687	6.87586	1.44106e-11	5.5525e-10	15.7498
237974_at	ABHD12B	145447	0.418184	1.33624	4.80887	5.04814	5.79009e-07	7.52492e-06	5.53104
231735_s_at	MALAT1	378938	0.417862	1.33595	9.20937	5.35739	1.17092e-07	1.83387e-06	7.06057
228088_at	SESTD1	91404	0.417682	1.33578	6.35252	6.75575	3.14405e-11	1.12207e-09	14.9933
214231_s_at	KIAA0564	23078	0.417575	1.33568	5.34887	9.27226	2.60657e-19	5.03584e-17	33.1269
214684_at	MEF2A	4205	0.41752	1.33563	8.3265	7.20526	1.60064e-12	7.51849e-11	17.8831
223553_s_at	DOK3	79930	0.417103	1.33524	9.04297	4.23486	2.61472e-05	0.0002196	1.91366
222503_s_at	WDR41	55255	0.416936	1.33509	7.09556	7.78044	2.82546e-14	1.99847e-12	21.8101
222088_s_at	SLC2A14 /// SLC2A3	144195 /// 6515	0.41687	1.33503	8.82776	5.09905	4.47558e-07	5.97606e-06	5.77707
1558111_at	MBNL1	4154	0.41673	1.3349	9.52438	5.62089	2.81389e-08	5.11809e-07	8.42931
38521_at	CD22	933	0.41647	1.33466	8.86062	6.79566	2.42916e-11	8.94372e-10	15.2434
240573_at	LOC374443	374443	0.416346	1.33454	5.69227	11.5528	3.17039e-28	2.93798e-25	53.2378
205504_at	BTK	695	0.415457	1.33372	8.15392	5.57135	3.69536e-08	6.54287e-07	8.16743
227384_s_at	LOC727820	727820	0.41539	1.33366	8.62118	5.83581	8.42428e-09	1.73745e-07	9.58976
243915_at	---	---	0.415305	1.33358	6.65914	7.14342	2.43372e-12	1.10794e-10	17.4761
203332_s_at	INPP5D	3635	0.415282	1.33356	8.85836	6.67154	5.39591e-11	1.83928e-09	14.4699
1559315_s_at	LOC144481	144481	0.415245	1.33353	6.97427	4.11671	4.33505e-05	0.000342562	1.43781
216056_at	CD44	960	0.414997	1.3333	6.06791	7.3084	7.90633e-13	3.99888e-11	18.5686
224774_s_at	NAV1	89796	0.414972	1.33327	6.79106	6.61037	7.96056e-11	2.62828e-09	14.0932
205425_at	HIP1	3092	0.414852	1.33316	5.1951	10.7132	8.71723e-25	4.81429e-22	45.4723
202166_s_at	PPP1R2	5504	0.414643	1.33297	8.66228	7.75852	3.3103e-14	2.29683e-12	21.6559
226683_at	SNX18	112574	0.414603	1.33293	8.02219	6.09646	1.85339e-09	4.45816e-08	11.0496
244026_at	---	---	0.413924	1.3323	7.52274	3.77355	0.000175553	0.0011542	0.128513
210401_at	P2RX1	5023	0.413736	1.33213	9.34065	7.48282	2.35423e-13	1.34753e-11	19.7466
212586_at	CAST	831	0.412925	1.33138	8.0534	5.2051	2.59889e-07	3.71392e-06	6.2969
1555411_a_at	CCNL1	57018	0.412873	1.33133	11.6754	6.69185	4.73943e-11	1.63928e-09	14.5955
205718_at	ITGB7	3695	0.412249	1.33076	7.23504	9.50157	3.82891e-20	8.83315e-18	35.003
215375_x_at	LRRFIP1	9208	0.411885	1.33042	8.82575	5.20339	2.62199e-07	3.74399e-06	6.28843
236621_at	RPS27 /// RPS27P13 /// RPS27P21 /// RPS27P23 /// RPS27P29 /// RPS27P6 /// RPS27P7	100130070 /// 100130775 /// 100131787 /// 100131905 /// 100132291 /// 100132488 /// 6232	0.411741	1.33029	8.37232	5.01994	6.67152e-07	8.53852e-06	5.39572
205047_s_at	ASNS	440	0.41158	1.33014	6.91826	6.23685	8.01249e-10	2.12868e-08	11.8594
228953_at	WHAMM	123720	0.411245	1.32983	9.14913	6.37974	3.35665e-10	9.67448e-09	12.7004
243233_at	---	---	0.410945	1.32956	7.3542	4.51906	7.37146e-06	7.20992e-05	3.11021
242109_at	SYTL3	94120	0.409933	1.32862	7.54908	5.81926	9.25668e-09	1.89058e-07	9.49902
207238_s_at	PTPRC	5788	0.409506	1.32823	8.26694	4.08161	5.02567e-05	0.000389205	1.29891
210783_x_at	CLEC11A	6320	0.409442	1.32817	7.55063	4.59176	5.27206e-06	5.35581e-05	3.42802
222145_at	---	---	0.409427	1.32816	6.98372	6.83142	1.92573e-11	7.2215e-10	15.4686
216080_s_at	FADS3	3995	0.409345	1.32808	8.64746	4.70256	3.13518e-06	3.37566e-05	3.92154
236459_at	PRKCE	5581	0.408594	1.32739	6.4977	7.44238	3.12408e-13	1.74118e-11	19.4714
229606_at	---	---	0.40821	1.32704	9.77005	4.58374	5.47186e-06	5.53821e-05	3.39273
238619_at	---	---	0.407625	1.3265	8.7924	4.20947	2.91783e-05	0.000241862	1.81033
208158_s_at	OSBPL1A	114876	0.406732	1.32568	5.83331	8.89598	5.62101e-18	8.63283e-16	30.1249
217655_at	LOC100127972	100127972	0.406449	1.32542	6.87299	7.13876	2.51145e-12	1.14048e-10	17.4456
205101_at	CIITA	4261	0.406255	1.32524	7.5487	5.94997	4.37052e-09	9.65488e-08	10.2221
225579_at	PQLC3	130814	0.406223	1.32521	7.02114	7.2846	9.31061e-13	4.62359e-11	18.4097
227326_at	MXRA7	439921	0.405915	1.32493	6.8391	7.64401	7.52906e-14	4.77554e-12	20.8559
204613_at	PLCG2	5336	0.405646	1.32468	8.22816	6.38498	3.25031e-10	9.39274e-09	12.7316
1555827_at	CCNL1	57018	0.405457	1.32451	8.22616	5.6878	1.94102e-08	3.66075e-07	8.78639
1561507_at	FFAR1	2864	0.404926	1.32402	6.47707	4.73582	2.67679e-06	2.92649e-05	4.07181
225127_at	TMEM181	57583	0.404821	1.32392	7.46315	6.45307	2.134e-10	6.42491e-09	13.1386
204119_s_at	ADK	132	0.404743	1.32385	7.56162	7.17388	1.98064e-12	9.13854e-11	17.6762
236571_at	---	---	0.404658	1.32377	8.20603	5.97539	3.77083e-09	8.43576e-08	10.3644
203523_at	LSP1	4046	0.404311	1.32346	7.8612	4.62358	4.54591e-06	4.70111e-05	3.56865
229739_s_at	FAM116B	414918	0.404216	1.32337	6.09262	7.44994	2.96343e-13	1.65501e-11	19.5227
1553962_s_at	RHOB	388	0.40385	1.32303	7.71619	4.35331	1.55589e-05	0.000138933	2.40345
225861_at	C16orf14	84331	0.403686	1.32288	7.26409	8.66001	3.67063e-17	4.74449e-15	28.292
200671_s_at	SPTBN1	6711	0.40332	1.32255	7.22328	8.47259	1.5848e-16	1.79027e-14	26.864
229625_at	GBP5	115362	0.40318	1.32242	6.47904	7.62226	8.7914e-14	5.49337e-12	20.705
226109_at	C21orf91	54149	0.403108	1.32235	7.18208	4.37498	1.41302e-05	0.000127675	2.49446
208653_s_at	CD164	8763	0.403013	1.32227	8.32515	6.04366	2.53015e-09	5.88413e-08	10.7493
202768_at	FOSB	2354	0.402919	1.32218	11.1288	4.60028	5.06728e-06	5.1747e-05	3.46561
211368_s_at	CASP1	834	0.402831	1.3221	6.64892	4.2656	2.28786e-05	0.000195055	2.03955
200878_at	EPAS1	2034	0.402685	1.32197	6.89327	4.39694	1.28111e-05	0.000117347	2.5871
214995_s_at	APOBEC3F /// APOBEC3G	200316 /// 60489	0.401792	1.32115	6.64742	7.16611	2.08759e-12	9.5915e-11	17.6251
231124_x_at	LY9	4063	0.401663	1.32103	9.52275	3.81373	0.000149838	0.00100429	0.276195
202289_s_at	TACC2	10579	0.401608	1.32098	5.7233	4.27776	2.16963e-05	0.000186253	2.08959
212442_s_at	LASS6	253782	0.401589	1.32096	8.69455	6.07648	2.08566e-09	4.95169e-08	10.9357
225123_at	---	---	0.40147	1.32085	7.63686	4.32843	1.73692e-05	0.000152752	2.29951
208613_s_at	FLNB	2317	0.401395	1.32078	7.08806	8.59009	6.35326e-17	7.73641e-15	27.7563
239752_at	---	---	0.401063	1.32048	5.50054	6.82575	1.99818e-11	7.48291e-10	15.4328
201874_at	MPZL1	9019	0.400958	1.32038	7.24789	8.0784	3.1664e-15	2.75673e-13	23.9427
222378_at	---	---	0.400475	1.31994	7.26085	4.80963	1.87832e-06	2.1333e-05	4.40885
233038_at	---	---	0.400422	1.31989	5.5024	7.01111	5.9055e-12	2.49523e-10	16.6154
203408_s_at	SATB1	6304	0.399286	1.31885	10.2731	7.22754	1.37543e-12	6.55637e-11	18.0305
216985_s_at	STX3	6809	0.398908	1.31851	6.05469	7.71228	4.61849e-14	3.06451e-12	21.3316
210136_at	MBP	4155	0.39881	1.31842	7.87621	4.92006	1.09592e-06	1.32273e-05	4.92216
209325_s_at	RGS16	6004	0.398793	1.3184	6.77602	4.82768	1.72118e-06	1.97369e-05	4.49203
202626_s_at	LYN	4067	0.398686	1.31831	8.21888	4.6923	3.29132e-06	3.53264e-05	3.87535
220560_at	C11orf21	29125	0.398647	1.31827	6.98329	5.44837	7.20474e-08	1.18615e-06	7.52635
206761_at	CD96	10225	0.39807	1.31774	5.9708	3.86782	0.00012079	0.000831764	0.477389
202340_x_at	NR4A1	3164	0.397995	1.31768	9.5333	3.73344	0.000205328	0.00132495	-0.0174036
243797_at	STK17B	9262	0.39784	1.31753	7.68805	6.29353	5.68525e-10	1.55343e-08	12.191
222762_x_at	LIMD1	8994	0.397773	1.31747	7.98445	6.026	2.80631e-09	6.46859e-08	10.6493
217848_s_at	PPA1	5464	0.397438	1.31717	9.76893	4.68152	3.46321e-06	3.69393e-05	3.82698
209184_s_at	IRS2	8660	0.396483	1.3163	10.5904	3.59354	0.000350716	0.00209854	-0.514705
213056_at	FRMD4B	23150	0.396482	1.31629	8.31008	4.15484	3.6873e-05	0.000297131	1.59
214714_at	ZNF394	84124	0.39646	1.31627	9.25623	6.63078	6.99405e-11	2.33028e-09	14.2185
1561166_a_at	---	---	0.396309	1.31614	6.58547	5.72467	1.57932e-08	3.05122e-07	8.98477
213931_at	ID2 /// ID2B	3398 /// 84099	0.395098	1.31503	9.67166	3.95761	8.39894e-05	0.000607183	0.817276
225249_at	SPPL2B	56928	0.395005	1.31495	6.7643	10.3698	1.97826e-23	7.89498e-21	42.4128
212249_at	PIK3R1	5295	0.394605	1.31458	7.4471	5.72088	1.61323e-08	3.11122e-07	8.96434
200672_x_at	SPTBN1	6711	0.39454	1.31452	7.9939	8.51402	1.14941e-16	1.32304e-14	27.1775
209534_x_at	AKAP13	11214	0.394539	1.31452	8.28466	7.65162	7.13112e-14	4.54952e-12	20.9087
244599_at	---	---	0.393769	1.31382	7.82162	6.25383	7.23169e-10	1.94105e-08	11.9585
210393_at	LGR5	8549	0.393716	1.31377	5.82194	8.92356	4.50255e-18	7.09444e-16	30.3417
223611_s_at	LNX1	84708	0.393693	1.31375	5.0072	6.73349	3.62865e-11	1.28163e-09	14.8543
219326_s_at	B3GNT2	10678	0.393453	1.31353	8.28115	7.08416	3.62606e-12	1.60141e-10	17.0889
212443_at	NBEAL2	23218	0.393442	1.31352	7.74304	8.24296	9.1948e-16	8.74306e-14	25.1485
226208_at	ZSWIM6	57688	0.393097	1.31321	8.20145	4.47534	8.99772e-06	8.59903e-05	2.92139
210258_at	RGS13	6003	0.392998	1.31312	4.52042	5.69138	1.90266e-08	3.59959e-07	8.80559
202083_s_at	SEC14L1	6397	0.392924	1.31305	7.30449	4.6674	3.70163e-06	3.92374e-05	3.76373
226735_at	TAPT1	202018	0.392905	1.31303	8.76864	6.12268	1.58669e-09	3.8885e-08	11.1996
209324_s_at	RGS16	6004	0.392543	1.31271	7.0327	4.10887	4.48086e-05	0.000352394	1.40672
209670_at	TRAC	28755	0.39229	1.31247	8.21269	4.14168	3.89972e-05	0.000311903	1.53732
241933_at	QRSL1	55278	0.391649	1.31189	5.67325	6.5136	1.46359e-10	4.55706e-09	13.5035
223226_x_at	SSBP4	170463	0.391527	1.31178	8.06419	6.9187	1.08803e-11	4.33272e-10	16.0224
215785_s_at	CYFIP2	26999	0.391515	1.31177	9.73717	5.70039	1.8093e-08	3.44681e-07	8.85398
211596_s_at	LRIG1	26018	0.391413	1.31168	7.60684	3.58855	0.00035737	0.00213147	-0.532125
203509_at	SORL1	6653	0.391194	1.31148	9.03994	6.29093	5.77572e-10	1.57657e-08	12.1757
223251_s_at	ANKRD10	55608	0.390504	1.31085	10.1457	7.89203	1.25435e-14	9.68192e-13	22.6011
235167_at	LOC100190986	100190986	0.39048	1.31083	7.18915	6.38637	3.22261e-10	9.32765e-09	12.7399
201160_s_at	CSDA	8531	0.389973	1.31037	12.3624	5.1236	3.94983e-07	5.3614e-06	5.89652
235490_at	TMEM107	84314	0.389559	1.30999	6.53525	4.41002	1.20825e-05	0.000111289	2.64246
209049_s_at	ZMYND8	23613	0.389501	1.30994	8.77937	5.00059	7.34978e-07	9.29561e-06	5.30329
236395_at	---	---	0.389395	1.30984	7.85316	2.96608	0.00312611	0.0135877	-2.51935
227510_x_at	MALAT1	378938	0.389334	1.30979	7.9338	4.65313	3.95848e-06	4.15572e-05	3.70002
225436_at	FAM108C1	58489	0.389069	1.30955	6.93113	2.74222	0.00626941	0.0241275	-3.1443
204057_at	IRF8	3394	0.389038	1.30952	9.88813	3.79387	0.000162066	0.00107601	0.203025
214427_at	NOP2	4839	0.388927	1.30942	8.28224	7.78611	2.71182e-14	1.93058e-12	21.8501
213154_s_at	BICD2	23299	0.388898	1.30939	8.42674	6.81918	2.08538e-11	7.79345e-10	15.3913
242260_at	MATR3	9782	0.388598	1.30912	7.09196	5.96174	4.08213e-09	9.07278e-08	10.2879
1569477_at	---	---	0.388449	1.30899	6.74063	5.53094	4.60842e-08	7.95597e-07	7.95533
201009_s_at	TXNIP	10628	0.388196	1.30876	11.332	4.71069	3.01661e-06	3.25762e-05	3.95818
220987_s_at	C11orf17 /// NUAK2	56672 /// 81788	0.388174	1.30874	7.59193	5.11111	4.20935e-07	5.65925e-06	5.83569
212560_at	SORL1	6653	0.387517	1.30814	9.20078	5.64696	2.43589e-08	4.49029e-07	8.568
1562270_at	ARHGEF7	8874	0.387056	1.30772	6.11982	6.48039	1.80071e-10	5.50021e-09	13.3029
208325_s_at	AKAP13	11214	0.387008	1.30768	7.32115	7.24972	1.18219e-12	5.72507e-11	18.1776
226485_at	FLJ20674	54621	0.386421	1.30715	7.59795	4.51832	7.3964e-06	7.23173e-05	3.10701
223199_at	MKNK2	2872	0.38608	1.30684	10.3215	5.10857	4.26404e-07	5.72676e-06	5.82335
225077_at	CHD2	1106	0.385614	1.30642	8.45874	6.74633	3.34084e-11	1.18688e-09	14.9344
213170_at	GPX7	2882	0.38558	1.30638	7.53988	6.59776	8.6214e-11	2.8243e-09	14.0159
201935_s_at	EIF4G3	8672	0.385202	1.30604	7.27238	5.91409	5.37773e-09	1.16033e-07	10.0222
217894_at	KCTD3	51133	0.385198	1.30604	6.15046	5.42562	8.14013e-08	1.3238e-06	7.40923
230441_at	PLEKHG4B	153478	0.385037	1.30589	7.65904	4.53179	6.95362e-06	6.84902e-05	3.16551
203555_at	PTPN18	26469	0.384892	1.30576	7.41756	7.39063	4.47921e-13	2.39395e-11	19.121
1552423_at	ETV3	2117	0.384534	1.30544	7.97656	6.54388	1.21064e-10	3.83055e-09	13.6872
208407_s_at	CTNND1	1500	0.384367	1.30529	6.20831	7.46072	2.74841e-13	1.55077e-11	19.596
240400_at	---	---	0.384342	1.30526	6.89141	5.62746	2.71368e-08	4.94569e-07	8.46417
238652_at	---	---	0.384243	1.30518	8.01642	7.04057	4.85346e-12	2.09607e-10	16.8058
218473_s_at	GLT25D1	79709	0.383638	1.30463	8.14716	12.0351	2.81753e-30	3.4233e-27	57.872
213083_at	SLC35D2	11046	0.383567	1.30456	6.90854	5.36359	1.1331e-07	1.7787e-06	7.09205
207426_s_at	TNFSF4	7292	0.383486	1.30449	6.60014	4.10308	4.59169e-05	0.000359878	1.38376
212239_at	PIK3R1	5295	0.383386	1.3044	8.55006	6.08238	2.01426e-09	4.80077e-08	10.9693
215038_s_at	SETD2	29072	0.383156	1.30419	7.95349	8.68335	3.05415e-17	4.07282e-15	28.4716
201999_s_at	DYNLT1	6993	0.382978	1.30403	9.4223	5.67065	2.1357e-08	4.00169e-07	8.69446
208654_s_at	CD164	8763	0.382915	1.30397	9.49077	5.72282	1.59578e-08	3.07866e-07	8.9748
1555977_at	---	---	0.382783	1.30385	6.96095	6.91035	1.1494e-11	4.53744e-10	15.9691
216236_s_at	SLC2A14 /// SLC2A3	144195 /// 6515	0.382441	1.30355	8.6969	4.78139	2.15213e-06	2.40777e-05	4.27933
242904_x_at	---	---	0.382405	1.30351	8.74807	4.99978	7.37965e-07	9.32908e-06	5.29942
212446_s_at	LASS6	253782	0.382097	1.30323	7.17415	5.60592	3.05608e-08	5.49584e-07	8.34996
204236_at	FLI1	2313	0.382094	1.30323	8.56099	4.85326	1.52004e-06	1.766e-05	4.61039
221832_s_at	LUZP1	7798	0.382063	1.3032	8.02709	5.78371	1.13251e-08	2.25985e-07	9.30484
203907_s_at	IQSEC1	9922	0.382035	1.30318	7.8792	8.39322	2.92238e-16	3.07908e-14	26.2668
233595_at	USP34	9736	0.38202	1.30317	8.34865	5.81248	9.62037e-09	1.95682e-07	9.46191
217503_at	STK17B	9262	0.381635	1.30282	6.90645	6.77663	2.74749e-11	9.92199e-10	15.124
229050_s_at	SNHG7	84973	0.381509	1.3027	9.79793	6.64169	6.52591e-11	2.18898e-09	14.2856
223278_at	GJB2	2706	0.381392	1.3026	5.64129	3.96295	8.21747e-05	0.000595402	0.837733
212922_s_at	SMYD2	56950	0.381024	1.30227	8.02378	5.56162	3.89768e-08	6.85228e-07	8.11622
217118_s_at	C22orf9	23313	0.380634	1.30191	7.9397	5.73015	1.53149e-08	2.96824e-07	9.01436
202393_s_at	KLF10	7071	0.380418	1.30172	11.0687	5.05864	5.49168e-07	7.1832e-06	5.58158
202497_x_at	SLC2A3	6515	0.380373	1.30168	8.95749	4.6942	3.26181e-06	3.50372e-05	3.88391
222780_s_at	BAALC	79870	0.380319	1.30163	6.66042	4.19156	3.15149e-05	0.000258992	1.73778
225567_at	---	---	0.379726	1.30109	8.82663	3.68872	0.000244119	0.00153628	-0.178378
215078_at	SOD2	6648	0.379723	1.30109	7.36307	4.07727	5.11781e-05	0.000395556	1.28185
210644_s_at	LAIR1	3903	0.379316	1.30072	8.78465	5.55391	4.06557e-08	7.11312e-07	8.07571
201008_s_at	TXNIP	10628	0.379271	1.30068	10.6627	4.15154	3.73958e-05	0.000300723	1.57676
218608_at	ATP13A2	23400	0.379247	1.30066	6.90555	9.59384	1.75254e-20	4.23983e-18	35.7677
209833_at	CRADD	8738	0.378574	1.30006	7.35814	6.3844	3.26183e-10	9.42105e-09	12.7282
217140_s_at	LOC100133724 /// VDAC1	100133724 /// 7416	0.37833	1.29984	8.17269	6.241	7.81406e-10	2.08102e-08	11.8836
218306_s_at	HERC1	8925	0.378097	1.29963	8.9251	6.93503	9.77105e-12	3.91953e-10	16.1267
230671_at	---	---	0.377983	1.29952	6.9604	5.01618	6.79824e-07	8.67835e-06	5.37776
242946_at	CD53	963	0.377885	1.29944	8.30202	5.2753	1.80407e-07	2.69288e-06	6.64638
1556472_s_at	SCML4	256380	0.377565	1.29915	5.86198	8.29994	5.96467e-16	5.88661e-14	25.5707
225546_at	EEF2K	29904	0.377422	1.29902	7.17434	7.00895	5.99104e-12	2.52747e-10	16.6014
212038_s_at	VDAC1	7416	0.376607	1.29829	9.37942	6.13841	1.44506e-09	3.57506e-08	11.2898
201389_at	ITGA5	3678	0.376289	1.298	8.04989	7.7326	3.99064e-14	2.68705e-12	21.4739
217276_x_at	SERHL2	253190	0.37623	1.29795	6.63727	6.21423	9.18142e-10	2.39615e-08	11.7278
239214_at	LOC100130458	100130458	0.375747	1.29751	7.16144	4.34502	1.6141e-05	0.000143404	2.36877
201563_at	SORD	6652	0.375698	1.29747	6.87821	4.27629	2.18362e-05	0.000187277	2.08353
1558621_at	CABLES1	91768	0.375641	1.29742	6.13354	6.14057	1.42657e-09	3.53251e-08	11.3023
226282_at	---	---	0.375495	1.29728	6.7727	2.98199	0.00297027	0.0130316	-2.47313
228471_at	---	---	0.375419	1.29722	6.47772	5.77836	1.16726e-08	2.32072e-07	9.27574
230802_at	ARHGAP24	83478	0.374896	1.29675	6.14718	3.73178	0.000206662	0.00133251	-0.02343
1554420_at	ATF3	467	0.374627	1.2965	7.01086	7.30728	7.96709e-13	4.02588e-11	18.5611
227415_at	LOC283508	283508	0.374553	1.29644	6.46731	5.97204	3.84498e-09	8.58409e-08	10.3456
204494_s_at	C15orf39	56905	0.374464	1.29636	7.81141	5.01998	6.66999e-07	8.53852e-06	5.39594
240498_at	---	---	0.374326	1.29623	6.62679	6.34026	4.27585e-10	1.20382e-08	12.4664
203906_at	IQSEC1	9922	0.37416	1.29608	7.42926	8.23384	9.85201e-16	9.31935e-14	25.0812
217109_at	MUC4	4585	0.373718	1.29569	5.40405	4.68574	3.39491e-06	3.63029e-05	3.84591
227007_at	TMCO4	255104	0.373493	1.29549	6.65357	11.4012	1.36442e-27	1.18413e-24	51.8062
213918_s_at	NIPBL	25836	0.373452	1.29545	8.80279	6.95327	8.66381e-12	3.51405e-10	16.2434
217284_x_at	SERHL2	253190	0.373286	1.2953	6.54036	6.11058	1.70471e-09	4.14614e-08	11.1303
200796_s_at	MCL1	4170	0.373221	1.29524	7.73644	4.78448	2.12037e-06	2.3755e-05	4.29348
227766_at	LIG4	3981	0.373177	1.2952	7.43679	3.42731	0.000647792	0.00355746	-1.08187
205659_at	HDAC9	9734	0.37316	1.29519	6.50283	6.32622	4.65889e-10	1.29763e-08	12.3834
228333_at	---	---	0.372978	1.29502	5.95462	5.40225	9.22364e-08	1.48368e-06	7.28936
231055_at	---	---	0.372891	1.29495	6.34899	6.5473	1.18491e-10	3.76e-09	13.708
226142_at	GLIPR1	11010	0.372711	1.29478	6.37914	4.62076	4.60617e-06	4.75353e-05	3.55615
229274_at	GNAS	2778	0.372611	1.29469	8.76471	3.8071	0.000153821	0.00102701	0.251722
225133_at	KLF3	51274	0.372175	1.2943	7.97644	3.43053	0.000640283	0.00352152	-1.07113
226550_at	---	---	0.372064	1.2942	8.18335	4.22118	2.7741e-05	0.000231457	1.85791
1559975_at	BTG1	694	0.371625	1.29381	9.11665	4.46602	9.38655e-06	8.93316e-05	2.88134
212702_s_at	BICD2	23299	0.371193	1.29342	8.36215	7.63565	7.99185e-14	5.03403e-12	20.7978
204205_at	APOBEC3G	60489	0.371096	1.29334	8.22013	6.05832	2.32124e-09	5.43993e-08	10.8324
221985_at	KLHL24	54800	0.371051	1.29329	8.19135	5.83629	8.40129e-09	1.73467e-07	9.59239
1568618_a_at	GALNT1	2589	0.370919	1.29318	8.14001	4.46841	9.28529e-06	8.84448e-05	2.89161
216060_s_at	DAAM1	23002	0.370892	1.29315	6.36766	4.93213	1.03257e-06	1.25457e-05	4.97894
219188_s_at	MACROD1	28992	0.370784	1.29306	7.08048	7.93287	9.29776e-15	7.39964e-13	22.8929
1555897_at	KDM1	23028	0.37069	1.29297	6.05229	6.91811	1.09223e-11	4.34627e-10	16.0186
204526_s_at	TBC1D8	11138	0.370558	1.29285	6.39504	8.47318	1.57764e-16	1.78586e-14	26.8684
208637_x_at	ACTN1	87	0.370436	1.29274	7.19124	5.50153	5.40706e-08	9.16401e-07	7.80186
1552652_at	HPS4	89781	0.3703	1.29262	7.99175	6.83052	1.93706e-11	7.259e-10	15.4629
230733_at	---	---	0.36999	1.29234	7.87392	4.96526	8.76359e-07	1.08473e-05	5.1354
203375_s_at	TPP2	7174	0.369807	1.29218	7.80983	6.53265	1.29905e-10	4.07725e-09	13.619
226068_at	SYK	6850	0.369795	1.29217	8.13569	4.94947	9.47752e-07	1.16211e-05	5.06069
227988_s_at	VPS13A	23230	0.369792	1.29217	6.08184	5.56589	3.80772e-08	6.71514e-07	8.13865
206756_at	CHST7	56548	0.369486	1.29189	6.82692	4.47494	9.01432e-06	8.61188e-05	2.91965
204165_at	WASF1	8936	0.369413	1.29183	8.82163	3.75693	0.000187362	0.00122288	0.0678564
201379_s_at	TPD52L2	7165	0.368865	1.29134	9.11171	6.79808	2.39142e-11	8.81442e-10	15.2586
214500_at	H2AFY	9555	0.368855	1.29133	7.70184	5.45594	6.91709e-08	1.14361e-06	7.56545
56256_at	SIDT2	51092	0.368673	1.29116	8.46335	6.83502	1.8812e-11	7.07879e-10	15.4913
224162_s_at	FBXO31	79791	0.368671	1.29116	7.96731	7.2243	1.40608e-12	6.68499e-11	18.0091
214787_at	DENND4A	10260	0.368451	1.29097	5.8255	5.85917	7.37191e-09	1.54725e-07	9.7183
1554352_s_at	DENND4A	10260	0.36821	1.29075	7.84435	6.27818	6.24018e-10	1.69574e-08	12.101
1561378_at	C12orf42	374470	0.367783	1.29037	5.50597	10.2896	4.05716e-23	1.52983e-20	41.7092
239405_at	---	---	0.367737	1.29033	7.16611	5.73724	1.47172e-08	2.86153e-07	9.05267
209409_at	GRB10	2887	0.36765	1.29025	6.79981	5.54766	4.20671e-08	7.33425e-07	8.04292
209795_at	CD69	969	0.367218	1.28986	12.0184	4.85551	1.50349e-06	1.75012e-05	4.62082
208771_s_at	LTA4H	4048	0.366945	1.28962	9.54509	6.67748	5.19533e-11	1.77756e-09	14.5066
227074_at	LOC100131564	100131564	0.366616	1.28932	8.5966	6.78135	2.66495e-11	9.68238e-10	15.1536
203066_at	GALNAC4S-6ST	51363	0.366532	1.28925	8.64413	2.81387	0.00504198	0.0201808	-2.94949
37384_at	PPM1F	9647	0.366499	1.28922	8.64335	5.64896	2.40903e-08	4.44829e-07	8.57866
242572_at	---	---	0.366455	1.28918	7.74602	3.38356	0.000758234	0.00407955	-1.22685
237201_at	---	---	0.366127	1.28889	5.91721	6.64795	6.2713e-11	2.11395e-09	14.3242
218330_s_at	NAV2	89797	0.366017	1.28879	4.78741	6.77483	2.77963e-11	1.00182e-09	15.1127
235440_at	SPTY2D1	144108	0.36571	1.28852	6.90632	6.43757	2.34925e-10	6.99975e-09	13.0456
209152_s_at	TCF3	6929	0.365678	1.28849	8.62511	6.81735	2.11025e-11	7.87563e-10	15.3798
244773_at	---	---	0.365644	1.28846	5.19271	6.62277	7.35865e-11	2.4458e-09	14.1693
203434_s_at	MME	4311	0.365314	1.28816	9.20034	2.54952	0.011014	0.0383307	-3.64387
235922_at	---	---	0.365006	1.28789	6.22028	8.41557	2.46104e-16	2.6645e-14	26.4345
242686_at	STARD13	90627	0.364762	1.28767	5.71559	4.4867	8.54485e-06	8.22083e-05	2.97029
237261_at	ANGPT2	285	0.364589	1.28752	4.69064	8.74971	1.8069e-17	2.5138e-15	28.9842
227200_at	---	---	0.364455	1.2874	8.79189	4.51971	7.34963e-06	7.19243e-05	3.11303
239439_at	AFF4	27125	0.364453	1.28739	5.9336	6.29539	5.62133e-10	1.53827e-08	12.2019
219271_at	GALNT14	79623	0.364244	1.28721	7.89864	5.96716	3.95548e-09	8.81638e-08	10.3183
208944_at	TGFBR2	7048	0.3641	1.28708	8.85236	5.05294	5.65187e-07	7.36454e-06	5.55412
206762_at	KCNA5	3741	0.363918	1.28692	6.85868	4.64099	4.19044e-06	4.37154e-05	3.64594
226043_at	GPSM1	26086	0.363624	1.28665	9.22194	5.4227	8.26839e-08	1.34226e-06	7.39423
225786_at	C1orf199	284702	0.363274	1.28634	7.06254	5.09478	4.57366e-07	6.09766e-06	5.75635
228702_at	FLJ43663	378805	0.363214	1.28629	8.51606	4.62261	4.56654e-06	4.71798e-05	3.56435
220890_s_at	DDX47	51202	0.362999	1.2861	9.79908	6.66441	5.64703e-11	1.91533e-09	14.4258
211996_s_at	LOC100132247 /// LOC613037 /// NPIPL3	100132247 /// 23117 /// 613037	0.362847	1.28596	9.55189	7.4333	3.32844e-13	1.83635e-11	19.4097
203513_at	SPG11	80208	0.362715	1.28584	7.97447	5.20174	2.64442e-07	3.76913e-06	6.28028
223981_at	NIN	51199	0.362427	1.28559	6.46819	8.17229	1.56751e-15	1.43078e-13	24.6283
226334_s_at	AHSA2	130872	0.362361	1.28553	8.41304	6.25397	7.22533e-10	1.9403e-08	11.9593
208722_s_at	ANAPC5	51433	0.361979	1.28519	8.12505	7.15403	2.26539e-12	1.03736e-10	17.5457
1555963_x_at	B3GNT7	93010	0.361822	1.28505	5.90628	6.22843	8.42971e-10	2.22654e-08	11.8104
207467_x_at	CAST	831	0.361738	1.28497	7.96651	5.18291	2.91423e-07	4.10765e-06	6.18732
201324_at	EMP1	2012	0.36173	1.28497	8.73463	2.24589	0.0250441	0.0738927	-4.35856
238729_x_at	---	---	0.361693	1.28493	6.60698	6.89141	1.30152e-11	5.0648e-10	15.8485
228111_s_at	DNAH1	25981	0.360907	1.28423	6.4917	12.8246	9.55865e-34	2.09048e-30	65.7137
238447_at	RBMS3	27303	0.360757	1.2841	5.18344	3.74304	0.000197799	0.00128288	0.0173754
239232_at	MSI2	124540	0.360683	1.28403	7.86846	4.86255	1.45277e-06	1.70039e-05	4.65351
212307_s_at	OGT	8473	0.360357	1.28374	7.80653	4.81943	1.79136e-06	2.04558e-05	4.45398
201341_at	ENC1	8507	0.360235	1.28363	7.41957	5.89756	5.91499e-09	1.26378e-07	9.93044
1553995_a_at	NT5E	4907	0.360165	1.28357	6.60733	3.49622	0.000503797	0.00285975	-0.849887
227041_at	SESTD1	91404	0.360094	1.28351	6.62187	7.24074	1.25698e-12	6.06577e-11	18.118
1554486_a_at	C6orf114	85411	0.359735	1.28319	7.98532	3.53357	0.000438857	0.0025383	-0.722308
220742_s_at	NGLY1	55768	0.359449	1.28294	9.31331	7.65169	7.12765e-14	4.54952e-12	20.9092
217184_s_at	LTK	4058	0.359355	1.28285	6.52511	9.9626	7.30222e-22	2.19368e-19	38.8785
228426_at	CLEC2D	29121	0.358922	1.28247	4.52537	7.31895	7.35213e-13	3.72892e-11	18.6392
209086_x_at	MCAM	4162	0.358828	1.28238	6.75158	9.2824	2.39644e-19	4.67949e-17	33.2091
201169_s_at	BHLHE40	8553	0.358801	1.28236	7.60747	4.05917	5.52068e-05	0.000422335	1.2107
225978_at	RIMKLB	57494	0.358723	1.28229	7.24061	6.08968	1.92926e-09	4.62034e-08	11.0109
205632_s_at	PIP5K1B	8395	0.358544	1.28213	6.3562	4.7501	2.50031e-06	2.75549e-05	4.13667
233490_at	DCTN4	51164	0.358103	1.28174	5.95558	6.72657	3.79369e-11	1.33218e-09	14.8112
230130_at	---	---	0.357384	1.2811	5.38981	4.12195	4.24005e-05	0.000336047	1.45864
214501_s_at	H2AFY	9555	0.357259	1.28099	10.1377	6.98698	6.93166e-12	2.87548e-10	16.4599
240671_at	---	---	0.356705	1.2805	5.7602	6.89336	1.28497e-11	5.00752e-10	15.861
218205_s_at	MKNK2	2872	0.356626	1.28043	12.4036	5.54942	4.16652e-08	7.27453e-07	8.05215
204689_at	HHEX	3087	0.356626	1.28043	9.76812	3.47276	0.000549071	0.0030765	-0.92936
211991_s_at	HLA-DPA1	3113	0.356331	1.28017	10.997	2.76692	0.00581884	0.0226922	-3.07771
222488_s_at	DCTN4	51164	0.355884	1.27977	9.52069	5.69498	1.86478e-08	3.53546e-07	8.82493
205547_s_at	TAGLN	6876	0.355783	1.27968	6.66393	10.3485	2.39485e-23	9.42002e-21	42.2256
210972_x_at	TRA@ /// TRAC /// TRAJ17 /// TRAV20	28663 /// 28738 /// 28755 /// 6955	0.355561	1.27948	8.05319	4.0637	5.41712e-05	0.000415693	1.22848
1563494_at	---	---	0.355464	1.2794	5.43778	4.96363	8.83514e-07	1.09265e-05	5.12764
202547_s_at	ARHGEF7	8874	0.355434	1.27937	7.66239	6.47984	1.80689e-10	5.51292e-09	13.2996
212980_at	USP34	9736	0.355195	1.27916	7.54249	5.31456	1.46822e-07	2.23171e-06	6.84372
227099_s_at	LOC387763	387763	0.35504	1.27902	8.30229	2.89067	0.00397166	0.0165549	-2.73522
204158_s_at	TCIRG1	10312	0.35492	1.27891	8.04079	7.36761	5.2541e-13	2.76751e-11	18.9658
224673_at	LENG8	114823	0.354812	1.27882	7.64145	7.96898	7.12716e-15	5.773e-13	23.1519
238412_at	LOC100131998	100131998	0.353583	1.27773	8.26819	8.02258	4.79491e-15	4.02706e-13	23.5382
218733_at	MSL2	55167	0.353263	1.27745	8.34765	6.6064	8.16285e-11	2.6902e-09	14.0689
220588_at	BCAS4	55653	0.353236	1.27742	7.22182	6.68984	4.80067e-11	1.656e-09	14.5831
241788_x_at	---	---	0.353015	1.27723	6.40844	6.99175	6.71579e-12	2.79867e-10	16.4906
200798_x_at	MCL1	4170	0.35294	1.27716	11.3123	4.97289	8.43778e-07	1.04921e-05	5.17155
222915_s_at	BANK1	55024	0.352568	1.27683	7.08604	4.04471	5.86376e-05	0.000444847	1.15412
225373_at	C10orf54	64115	0.35251	1.27678	7.72843	5.40923	8.8863e-08	1.43406e-06	7.3251
226848_at	---	---	0.352453	1.27673	7.33862	6.68559	4.93298e-11	1.69629e-09	14.5568
209006_s_at	C1orf63	57035	0.352356	1.27664	9.00927	5.75607	1.32377e-08	2.60443e-07	9.15463
223046_at	EGLN1	54583	0.351966	1.2763	8.74451	3.48983	0.000515772	0.00291923	-0.871588
202079_s_at	TRAK1	22906	0.351841	1.27619	6.83289	7.33149	6.74363e-13	3.4751e-11	18.7232
220674_at	CD22	933	0.351595	1.27597	6.32572	6.41772	2.65616e-10	7.82887e-09	12.9268
202085_at	TJP2	9414	0.35157	1.27595	7.33079	4.07096	5.25508e-05	0.000404507	1.257
235457_at	MAML2	84441	0.351174	1.2756	6.88776	4.04173	5.93695e-05	0.00044965	1.14248
242672_at	---	---	0.351161	1.27559	5.29623	5.47301	6.30911e-08	1.05136e-06	7.65375
1556592_at	---	---	0.351122	1.27555	4.56041	8.0312	4.49809e-15	3.78942e-13	23.6005
202519_at	MLXIP	22877	0.350625	1.27511	10.5226	5.22793	2.30898e-07	3.34686e-06	6.41011
203922_s_at	CYBB	1536	0.350377	1.27489	6.31776	7.30535	8.07378e-13	4.07227e-11	18.5482
207564_x_at	OGT	8473	0.350373	1.27489	7.92635	4.83469	1.66368e-06	1.91741e-05	4.52438
226169_at	SBF2	81846	0.350202	1.27474	6.60069	5.4025	9.21142e-08	1.48215e-06	7.29064
213521_at	PTPN18	26469	0.350159	1.2747	8.01344	6.27004	6.556e-10	1.77275e-08	12.0533
241414_at	ANKRD10	55608	0.349644	1.27425	5.85732	9.98209	6.15852e-22	1.90236e-19	39.0453
214243_s_at	SERHL /// SERHL2	253190 /// 94009	0.349392	1.27402	6.62708	5.996	3.34427e-09	7.55258e-08	10.4802
231600_at	CLEC12B	387837	0.349375	1.27401	4.06332	8.74173	1.92498e-17	2.64443e-15	28.9224
224221_s_at	VAV3	10451	0.348948	1.27363	6.08936	7.78992	2.63798e-14	1.89027e-12	21.877
228532_at	C1orf162	128346	0.348923	1.27361	7.29248	5.14949	3.46015e-07	4.77255e-06	6.02308
202531_at	IRF1	3659	0.348543	1.27327	9.01271	6.08502	1.98307e-09	4.73676e-08	10.9843
244860_at	---	---	0.348388	1.27314	7.77048	4.84164	1.60846e-06	1.86004e-05	4.55653
208914_at	GGA2	23062	0.348379	1.27313	7.40629	7.21832	1.46455e-12	6.94487e-11	17.9695
1555976_s_at	---	---	0.348378	1.27313	7.05008	5.96957	3.90057e-09	8.70109e-08	10.3318
209827_s_at	IL16	3603	0.348257	1.27302	7.29704	6.89463	1.27436e-11	4.97329e-10	15.869
224558_s_at	MALAT1	378938	0.34815	1.27293	10.2527	5.66204	2.24036e-08	4.17918e-07	8.64845
207173_x_at	CDH11	1009	0.348095	1.27288	5.19466	5.32602	1.38216e-07	2.11917e-06	6.9016
1565692_at	---	---	0.348047	1.27284	7.31336	8.65463	3.82949e-17	4.93815e-15	28.2506
201936_s_at	EIF4G3	8672	0.348035	1.27283	6.21834	6.00866	3.10593e-09	7.08455e-08	10.5515
235099_at	CMTM8	152189	0.348014	1.27281	8.22816	2.69051	0.00731636	0.0273482	-3.28185
222428_s_at	LARS	51520	0.347612	1.27245	7.48374	3.88091	0.000114608	0.000795204	0.526481
208190_s_at	LSR	51599	0.347495	1.27235	6.51057	8.74265	1.91092e-17	2.63173e-15	28.9295
241817_at	C3orf62	375341	0.347108	1.27201	6.21782	8.76225	1.63573e-17	2.29317e-15	29.0814
240038_at	---	---	0.346945	1.27186	7.37423	3.33942	0.000887188	0.00465295	-1.37126
215936_s_at	KIAA1033	23325	0.346846	1.27178	7.43036	4.43972	1.05718e-05	9.91653e-05	2.76881
243109_at	MCTP2	55784	0.346686	1.27164	6.25399	3.68709	0.000245653	0.00154504	-0.184199
1554168_a_at	SH3KBP1	30011	0.346518	1.27149	8.88068	4.91412	1.12842e-06	1.35805e-05	4.8943
1553994_at	NT5E	4907	0.346442	1.27142	6.33909	3.35799	0.000830631	0.00440407	-1.31072
238509_at	CUL1	8454	0.346351	1.27134	8.26439	5.69629	1.85118e-08	3.51731e-07	8.83197
204658_at	TRA2A	29896	0.34634	1.27133	9.38524	7.53743	1.60349e-13	9.46769e-12	20.1202
1555888_at	UBR5	51366	0.345974	1.27101	6.60042	4.9413	9.86858e-07	1.20519e-05	5.02212
1570588_at	---	---	0.345883	1.27093	7.06956	6.73229	3.65663e-11	1.28735e-09	14.8469
204562_at	IRF4	3662	0.34584	1.27089	7.94294	4.159	3.62255e-05	0.000292733	1.60667
236301_at	---	---	0.345783	1.27084	6.5763	6.18146	1.11763e-09	2.85278e-08	11.5379
235483_at	---	---	0.345768	1.27083	6.59331	7.75603	3.37043e-14	2.32969e-12	21.6384
216428_x_at	KIR3DX1	90011	0.345297	1.27041	5.53021	4.56346	6.01018e-06	6.01513e-05	3.30374
203003_at	MEF2D	4209	0.345187	1.27032	7.58718	7.70786	4.76752e-14	3.15192e-12	21.3007
213395_at	MLC1	23209	0.345012	1.27016	6.15086	6.60118	8.43707e-11	2.77074e-09	14.0369
230777_s_at	PRDM15	63977	0.344968	1.27012	7.29768	7.20381	1.61657e-12	7.56728e-11	17.8735
235157_at	---	---	0.344953	1.27011	6.98144	4.95787	9.09123e-07	1.12103e-05	5.10038
225703_at	FBRSL1	57666	0.344712	1.2699	8.96924	6.90844	1.16395e-11	4.59155e-10	15.9569
216627_s_at	B4GALT1	2683	0.344705	1.26989	5.55253	5.84545	7.97327e-09	1.65756e-07	9.64276
236191_at	---	---	0.344614	1.26981	7.74699	4.63592	4.29103e-06	4.4637e-05	3.62342
203374_s_at	TPP2	7174	0.344456	1.26967	7.30803	7.76521	3.15425e-14	2.19692e-12	21.7029
244804_at	SQSTM1	8878	0.344182	1.26943	8.54478	4.60973	4.84933e-06	4.97537e-05	3.50732
225360_at	TRABD	80305	0.344031	1.2693	8.90821	6.36169	3.74989e-10	1.06895e-08	12.5933
220591_s_at	EFHC2	80258	0.344016	1.26929	5.26832	7.12626	2.73223e-12	1.23663e-10	17.3637
238469_at	OGFRL1	79627	0.343802	1.2691	7.4557	3.68623	0.000246471	0.00154944	-0.187288
206631_at	PTGER2	5732	0.343508	1.26884	6.89563	4.86925	1.40606e-06	1.65148e-05	4.68464
81737_at	---	---	0.343403	1.26875	6.58707	6.98837	6.86824e-12	2.85568e-10	16.4688
203749_s_at	RARA	5914	0.343312	1.26867	6.76882	4.08774	4.89799e-05	0.00038099	1.32309
222862_s_at	AK5	26289	0.343179	1.26855	6.05949	6.99487	6.57824e-12	2.74554e-10	16.5106
217979_at	TSPAN13	27075	0.342936	1.26834	10.2642	3.19499	0.00146554	0.00716906	-1.83104
238587_at	UBASH3B	84959	0.342825	1.26824	8.56741	4.10373	4.57913e-05	0.000359099	1.38633
227987_at	VPS13A	23230	0.34282	1.26823	5.93764	5.27499	1.80698e-07	2.69641e-06	6.64484
230203_at	FLJ46875	440918	0.342649	1.26808	7.59501	8.3732	3.40785e-16	3.54228e-14	26.1168
1568619_s_at	ITPRIPL2	162073	0.342488	1.26794	5.67759	5.16148	3.25388e-07	4.53148e-06	6.08187
202457_s_at	PPP3CA	5530	0.342382	1.26785	8.40149	4.1092	4.47467e-05	0.000351967	1.40802
202665_s_at	WIPF1	7456	0.342267	1.26775	7.98328	7.32513	7.04594e-13	3.60709e-11	18.6806
220046_s_at	CCNL1	57018	0.341883	1.26741	11.6864	6.52021	1.40431e-10	4.37995e-09	13.5436
200989_at	HIF1A	3091	0.341845	1.26738	12.1312	6.45095	2.16232e-10	6.50301e-09	13.1258
205931_s_at	CREB5	9586	0.341265	1.26687	4.97579	5.49272	5.67118e-08	9.55902e-07	7.75607
225704_at	FBRSL1	57666	0.341119	1.26674	8.56302	7.32219	7.19004e-13	3.66821e-11	18.6609
218638_s_at	SPON2	10417	0.341031	1.26666	7.40832	4.00545	6.90028e-05	0.000511695	1.00144
222150_s_at	PION	54103	0.340825	1.26648	7.42968	2.9939	0.00285827	0.0126161	-2.43836
219099_at	C12orf5	57103	0.340577	1.26626	7.47684	5.34765	1.23293e-07	1.91507e-06	7.0111
210754_s_at	LYN	4067	0.340384	1.26609	8.07561	4.66518	3.7405e-06	3.95651e-05	3.75381
226328_at	KLF16	83855	0.34022	1.26595	8.03273	7.3204	7.27929e-13	3.70228e-11	18.6489
204794_at	DUSP2	1844	0.340132	1.26587	9.42954	3.64564	0.000287908	0.00177148	-0.331647
1554579_a_at	MYO18B	84700	0.340108	1.26585	6.81264	4.69773	3.20772e-06	3.45036e-05	3.8998
227979_at	---	---	0.339896	1.26567	8.45074	6.80641	2.26554e-11	8.40926e-10	15.311
210685_s_at	UBE4B	10277	0.339815	1.26559	6.13954	10.2533	5.61285e-23	2.04589e-20	41.3912
237400_at	---	---	0.339697	1.26549	5.74658	5.69802	1.8334e-08	3.48908e-07	8.84125
206917_at	GNA13	10672	0.339565	1.26538	7.89373	4.42486	1.13036e-05	0.000105088	2.70549
203775_at	SLC25A13	10165	0.339563	1.26537	5.88175	7.40203	4.13811e-13	2.22908e-11	19.198
240908_at	---	---	0.339453	1.26528	6.31087	6.32751	4.62222e-10	1.28807e-08	12.3911
219202_at	RHBDF2	79651	0.339017	1.26489	7.24614	6.66106	5.76887e-11	1.95544e-09	14.4051
201216_at	ERP29	10961	0.338905	1.2648	10.5216	8.43845	2.06316e-16	2.26059e-14	26.6066
242932_at	---	---	0.338875	1.26477	6.27367	7.44107	3.15298e-13	1.75549e-11	19.4624
201574_at	ETF1	2107	0.338786	1.26469	9.45459	5.90363	5.7119e-09	1.22518e-07	9.96411
202075_s_at	PLTP	5360	0.338213	1.26419	6.16661	7.37015	5.16254e-13	2.72191e-11	18.9829
1569868_s_at	EME2	197342	0.338123	1.26411	6.98968	9.36782	1.17701e-19	2.44689e-17	33.9045
203517_at	MTX2	10651	0.338119	1.26411	6.07178	4.12326	4.21658e-05	0.000334458	1.46386
221768_at	SFPQ	6421	0.33792	1.26393	10.1266	5.48518	5.90738e-08	9.91667e-07	7.7169
243751_at	---	---	0.337657	1.2637	7.59488	4.58081	5.54658e-06	5.60243e-05	3.37987
209007_s_at	C1orf63	57035	0.337332	1.26342	9.90972	5.54853	4.18681e-08	7.30215e-07	8.04748
231418_at	---	---	0.337254	1.26335	5.60154	7.78587	2.71641e-14	1.93134e-12	21.8485
225665_at	ZAK	51776	0.337069	1.26319	7.0578	4.01021	6.76603e-05	0.000503104	1.01986
225229_at	AFF4	27125	0.336994	1.26312	8.80419	5.40929	8.88371e-08	1.43406e-06	7.32538
214894_x_at	MACF1	23499	0.336957	1.26309	8.11995	7.28478	9.29911e-13	4.62208e-11	18.4109
203504_s_at	ABCA1	19	0.336493	1.26268	7.2419	3.3515	0.000850017	0.00448727	-1.33193
1554508_at	PIK3AP1	118788	0.336453	1.26265	7.08281	3.97523	7.81419e-05	0.000569958	0.88487
1553703_at	ZNF791	163049	0.336434	1.26263	9.38662	5.76242	1.27723e-08	2.52117e-07	9.18908
215411_s_at	TRAF3IP2	10758	0.336336	1.26255	8.97509	6.08324	2.004e-09	4.7784e-08	10.9742
201340_s_at	ENC1	8507	0.33626	1.26248	6.02308	5.69933	1.82003e-08	3.46604e-07	8.8483
1559025_at	2009-09-01	10801	0.33624	1.26246	6.64811	6.06543	2.22596e-09	5.23461e-08	10.8728
221643_s_at	RERE	473	0.336121	1.26236	6.20314	10.3356	2.6897e-23	1.03563e-20	42.1118
202625_at	LYN	4067	0.336052	1.2623	7.97804	3.94891	8.70261e-05	0.000625661	0.78402
236439_at	---	---	0.335731	1.26202	6.36457	3.56872	0.000384964	0.00227054	-0.60103
215222_x_at	MACF1	23499	0.335671	1.26196	8.10275	7.34128	6.30307e-13	3.25728e-11	18.7889
209203_s_at	BICD2	23299	0.335444	1.26177	7.15047	7.4379	3.22346e-13	1.78564e-11	19.4409
243967_at	AFF3	3899	0.335427	1.26175	5.96701	10.1601	1.28533e-22	4.38322e-20	40.5797
1553704_x_at	ZNF791	163049	0.335199	1.26155	9.14017	5.82631	8.89274e-09	1.82649e-07	9.53764
244443_at	CHD2	1106	0.335044	1.26142	8.15958	4.86079	1.46535e-06	1.71156e-05	4.64529
226474_at	NLRC5	84166	0.334392	1.26085	9.11381	4.57912	5.59028e-06	5.64448e-05	3.37242
218557_at	NIT2	56954	0.334359	1.26082	7.62219	5.51544	5.0138e-08	8.57459e-07	7.87436
219377_at	FAM59A	64762	0.333921	1.26043	5.4412	5.21981	2.40838e-07	3.47528e-06	6.36976
228003_at	RAB30	27314	0.333581	1.26014	7.12163	4.90725	1.16725e-06	1.40139e-05	4.86204
227900_at	CBLB	868	0.333387	1.25997	5.61435	6.27768	6.2592e-10	1.70006e-08	12.098
215451_s_at	AFF1	4299	0.333263	1.25986	6.82164	7.74133	3.74728e-14	2.55147e-12	21.5352
203063_at	PPM1F	9647	0.333249	1.25985	8.31785	5.22989	2.28571e-07	3.31929e-06	6.4198
225640_at	LOC401504	401504	0.333217	1.25982	8.76497	5.06814	5.23451e-07	6.88304e-06	5.6274
219738_s_at	PCDH9	5101	0.332701	1.25937	5.58775	5.68341	1.98915e-08	3.73863e-07	8.76283
209310_s_at	CASP4	837	0.332675	1.25935	7.35519	6.91642	1.10444e-11	4.38803e-10	16.0078
225998_at	GAB1	2549	0.332649	1.25932	7.4243	3.75418	0.000189383	0.00123474	0.0578622
228264_at	ACCS	84680	0.332627	1.2593	6.91682	6.58935	9.09224e-11	2.96787e-09	13.9644
209485_s_at	OSBPL1A	114876	0.332579	1.25926	5.20019	8.57673	7.05254e-17	8.47468e-15	27.6544
228434_at	BTNL9	153579	0.332565	1.25925	6.53906	2.7616	0.00591326	0.0229916	-3.09209
222870_s_at	B3GNT2	10678	0.332425	1.25913	9.96942	6.50196	1.57401e-10	4.87311e-09	13.4331
1556543_at	---	---	0.332389	1.2591	7.82652	3.06179	0.00229039	0.0104635	-2.23762
223276_at	MST150	85027	0.332311	1.25903	11.0425	3.383	0.000759732	0.00408641	-1.22867
205214_at	STK17B	9262	0.332209	1.25894	10.1683	5.03187	6.28378e-07	8.09915e-06	5.4529
222001_x_at	LOC728855	728855	0.332068	1.25882	8.35934	6.44294	2.27241e-10	6.79671e-09	13.0778
211367_s_at	CASP1	834	0.331915	1.25868	6.06115	4.30771	1.90281e-05	0.00016561	2.2134
206674_at	FLT3	2322	0.33181	1.25859	8.2523	2.95042	0.0032869	0.0141583	-2.56465
214696_at	C17orf91	84981	0.33173	1.25852	8.47216	3.58367	0.000363982	0.00216359	-0.549112
203543_s_at	KLF9	687	0.331609	1.25842	7.03116	2.0909	0.0369225	0.100495	-4.68903
203688_at	PKD2	5311	0.331544	1.25836	7.89793	5.03122	6.30445e-07	8.11796e-06	5.44976
205251_at	PER2	8864	0.331272	1.25812	8.08332	4.10386	4.57654e-05	0.000358947	1.38686
227432_s_at	---	---	0.331122	1.25799	9.86067	2.92173	0.00360092	0.0152514	-2.64696
224579_at	SLC38A1	81539	0.331111	1.25798	9.68716	3.72716	0.000210406	0.00135245	-0.0401411
218013_x_at	DCTN4	51164	0.331043	1.25792	7.9047	5.78104	1.14976e-08	2.29009e-07	9.29028
202820_at	AHR	196	0.330835	1.25774	7.89366	2.89741	0.00388836	0.0162722	-2.71614
243546_at	---	---	0.33075	1.25767	6.66475	5.2226	2.37373e-07	3.42981e-06	6.38363
209048_s_at	ZMYND8	23613	0.330747	1.25766	8.09956	4.84352	1.59381e-06	1.84466e-05	4.56524
1569362_at	---	---	0.330707	1.25763	5.10224	5.93437	4.78365e-09	1.04535e-07	10.135
244008_at	---	---	0.330594	1.25753	6.84593	4.40094	1.25838e-05	0.000115517	2.60402
225327_at	KIAA1370	56204	0.330096	1.2571	8.72715	5.21399	2.4821e-07	3.56658e-06	6.34091
207540_s_at	SYK	6850	0.330083	1.25709	7.67254	5.30388	1.55298e-07	2.34751e-06	6.78994
209897_s_at	SLIT2	9353	0.33007	1.25707	5.8927	4.35741	1.52784e-05	0.000136763	2.42064
203690_at	TUBGCP3	10426	0.329834	1.25687	7.6267	5.39359	9.66015e-08	1.54661e-06	7.24502
213702_x_at	ASAH1	427	0.329582	1.25665	8.55111	5.718	1.6395e-08	3.15522e-07	8.94879
202084_s_at	SEC14L1	6397	0.329572	1.25664	8.39284	4.82062	1.7811e-06	2.03564e-05	4.45945
210786_s_at	FLI1	2313	0.329427	1.25651	7.2562	4.77354	2.23479e-06	2.48803e-05	4.24347
236244_at	HNRNPU	3192	0.328958	1.25611	8.17698	3.57199	0.000380278	0.00224678	-0.589688
224659_at	SEPN1	57190	0.328594	1.25579	7.08788	8.08424	3.03156e-15	2.64752e-13	23.9852
240666_at	---	---	0.328511	1.25572	7.34717	5.43119	7.90073e-08	1.28793e-06	7.43787
1554555_a_at	SETD6	79918	0.328393	1.25561	5.8369	9.95115	8.07009e-22	2.398e-19	38.7806
242088_at	KLHL24	54800	0.328298	1.25553	6.16049	4.67103	3.63884e-06	3.86092e-05	3.77999
243361_at	SFRS12	140890	0.328256	1.25549	6.57925	4.58237	5.50657e-06	5.56818e-05	3.38673
236832_at	LOC221442	221442	0.327909	1.25519	6.19589	7.22979	1.3545e-12	6.47791e-11	18.0454
202945_at	FPGS	2356	0.327307	1.25467	9.10797	7.23465	1.31028e-12	6.28417e-11	18.0776
204019_s_at	SH3YL1	26751	0.327115	1.2545	7.33324	5.26951	1.85952e-07	2.762e-06	6.61739
236911_at	RIMKLB	57494	0.327038	1.25444	5.32099	6.18069	1.12277e-09	2.86189e-08	11.5335
212112_s_at	STX12	23673	0.326964	1.25437	7.74795	6.45179	2.15109e-10	6.47281e-09	13.1309
208633_s_at	MACF1	23499	0.326872	1.25429	7.5799	7.32276	7.16194e-13	3.65962e-11	18.6647
235051_at	CCDC50	152137	0.326694	1.25414	5.9628	4.9283	1.05231e-06	1.27657e-05	4.96088
201137_s_at	HLA-DPB1	3115	0.326445	1.25392	11.5097	2.71023	0.00689996	0.026086	-3.22971
236034_at	ANGPT2	285	0.326321	1.25381	5.43296	7.88989	1.2742e-14	9.78466e-13	22.5858
209305_s_at	GADD45B	4616	0.326298	1.25379	9.40969	3.79056	0.000164195	0.00108777	0.190857
218806_s_at	VAV3	10451	0.326266	1.25376	7.31469	6.48142	1.78914e-10	5.471e-09	13.3091
237643_at	---	---	0.326261	1.25376	7.38556	4.43549	1.07753e-05	0.000100811	2.75076
211987_at	TOP2B	7155	0.326243	1.25374	10.9043	5.35728	1.17162e-07	1.83444e-06	7.06
224739_at	PIM3	415116	0.326175	1.25369	11.1399	4.24436	2.50922e-05	0.000211748	1.95248
205418_at	FES	2242	0.326	1.25353	6.63778	7.50636	1.99568e-13	1.16575e-11	19.9073
222023_at	AKAP13	11214	0.325885	1.25343	5.90816	7.1746	1.97101e-12	9.1055e-11	17.6809
201875_s_at	MPZL1	9019	0.325852	1.2534	7.05179	6.95917	8.33228e-12	3.39216e-10	16.2812
228693_at	CCDC50	152137	0.325728	1.2533	7.20534	4.25748	2.3702e-05	0.00020104	2.00621
223079_s_at	GLS	2744	0.32556	1.25315	6.66973	5.06569	5.29971e-07	6.96041e-06	5.61557
207358_x_at	MACF1	23499	0.325549	1.25314	8.69729	6.52155	1.39254e-10	4.35068e-09	13.5517
1557370_s_at	MYCBP2	23077	0.325373	1.25299	8.2978	6.21825	8.9624e-10	2.34683e-08	11.7512
210980_s_at	ASAH1	427	0.325211	1.25285	7.24594	5.54867	4.18366e-08	7.30105e-07	8.0482
39835_at	SBF1	6305	0.324932	1.25261	8.33867	9.00429	2.34519e-18	3.88556e-16	30.9792
212185_x_at	MT2A	4502	0.324923	1.2526	9.13874	4.60054	5.0612e-06	5.16945e-05	3.46675
210370_s_at	LY9	4063	0.324794	1.25249	6.19508	6.44575	2.23321e-10	6.69778e-09	13.0946
201531_at	ZFP36	7538	0.324791	1.25248	11.9779	4.53477	6.85894e-06	6.7704e-05	3.17851
211456_x_at	MT1P2	645745	0.324699	1.2524	8.81388	5.39477	9.5993e-08	1.53822e-06	7.25108
1557458_s_at	SHB	6461	0.324462	1.2522	6.29207	4.82999	1.702e-06	1.95456e-05	4.5027
202464_s_at	PFKFB3	5209	0.324338	1.25209	9.34005	2.96067	0.00318081	0.013778	-2.53502
204153_s_at	MFNG	4242	0.324203	1.25197	8.7832	5.2543	2.01307e-07	2.9683e-06	6.54141
227622_at	PCF11	51585	0.324157	1.25193	8.88864	7.08162	3.68826e-12	1.62625e-10	17.0724
203281_s_at	UBA7	7318	0.323808	1.25163	8.8761	6.4415	2.29277e-10	6.8476e-09	13.0692
224572_s_at	IRF2BP2	359948	0.323698	1.25153	10.5388	6.54348	1.2137e-10	3.83577e-09	13.6848
224496_s_at	TMEM107	84314	0.323653	1.2515	7.40085	3.32022	0.000949415	0.0049428	-1.43351
239740_at	ETV6	2120	0.323605	1.25145	7.22082	5.17611	3.01807e-07	4.23734e-06	6.15383
214882_s_at	SFRS2	6427	0.323514	1.25138	11.4974	8.39644	2.85094e-16	3.01941e-14	26.291
1565693_at	DTYMK	1841	0.323328	1.25121	5.87788	7.49268	2.19695e-13	1.27244e-11	19.8138
240369_at	TTC7A	57217	0.323279	1.25117	7.87358	4.63127	4.38547e-06	4.55068e-05	3.60275
228353_x_at	UBASH3B	84959	0.32314	1.25105	7.09453	4.35902	1.51698e-05	0.000135924	2.42738
244286_at	---	---	0.322841	1.25079	7.12811	4.32915	1.73141e-05	0.000152342	2.30251
223764_x_at	NIPSNAP3B	55335	0.322778	1.25074	5.65651	4.51351	7.56114e-06	7.37302e-05	3.08614
229233_at	NRG3	10718	0.322644	1.25062	4.97093	4.98457	7.96109e-07	9.9696e-06	5.22704
219743_at	HEY2	23493	0.322496	1.25049	5.50776	4.27268	2.21836e-05	0.000189959	2.06864
202742_s_at	PRKACB	5567	0.322422	1.25043	6.51854	3.64397	0.000289742	0.00177976	-0.337542
209348_s_at	MAF	4094	0.32226	1.25029	6.06845	4.22817	2.69159e-05	0.000225261	1.88636
213142_x_at	PION	54103	0.32226	1.25029	7.7439	2.92665	0.00354519	0.015069	-2.6329
208610_s_at	SRRM2	23524	0.322221	1.25025	8.20988	4.12278	4.22508e-05	0.000335083	1.46197
1567912_s_at	CT45A1 /// CT45A2 /// CT45A3 /// CT45A4 /// CT45A5 /// CT45A6 /// LOC100133581	100133581 /// 441519 /// 441520 /// 441521 /// 541465 /// 541466 /// 728911	0.322038	1.2501	4.12411	4.77325	2.23792e-06	2.48948e-05	4.24214
220266_s_at	KLF4	9314	0.322037	1.25009	8.57595	2.47264	0.0136649	0.0456625	-3.83323
242836_at	---	---	0.321902	1.24998	8.99253	4.36865	1.45344e-05	0.000130917	2.46781
227278_at	---	---	0.321855	1.24994	9.874	4.55698	6.19246e-06	6.18059e-05	3.27541
218055_s_at	WDR41	55255	0.321743	1.24984	7.18284	5.83599	8.41555e-09	1.73632e-07	9.59076
218899_s_at	BAALC	79870	0.321665	1.24977	7.19105	3.29367	0.00104217	0.0053523	-1.51903
219878_s_at	KLF13	51621	0.321615	1.24973	7.06468	5.5735	3.65217e-08	6.47269e-07	8.17873
241595_at	---	---	0.32148	1.24961	7.08682	7.32215	7.19217e-13	3.66821e-11	18.6606
230179_at	LOC285812	285812	0.321476	1.24961	7.60864	4.05306	5.66323e-05	0.000431972	1.18677
222303_at	---	---	0.321364	1.24951	10.0591	4.14481	3.84818e-05	0.000308278	1.54983
207636_at	SERPINI2	5276	0.321179	1.24935	5.58674	8.74323	1.90227e-17	2.62643e-15	28.934
208405_s_at	CD164	8763	0.321108	1.24929	10.5888	5.5231	4.80936e-08	8.26633e-07	7.91434
201959_s_at	MYCBP2	23077	0.321099	1.24928	9.42639	5.38758	9.97417e-08	1.58944e-06	7.21434
205859_at	LY86	9450	0.321029	1.24922	8.50008	3.61895	0.000318635	0.00193355	-0.425752
244535_at	---	---	0.320987	1.24918	7.40163	5.46278	6.66681e-08	1.10641e-06	7.60082
239893_at	---	---	0.320896	1.24911	6.59506	3.41702	0.000672319	0.00367333	-1.11612
228240_at	---	---	0.320836	1.24905	6.16765	6.9659	7.96996e-12	3.27145e-10	16.3244
204497_at	ADCY9	115	0.320637	1.24888	6.58328	5.34678	1.23863e-07	1.92119e-06	7.00668
209169_at	GPM6B	2824	0.320619	1.24887	5.69219	4.34172	1.63783e-05	0.000145088	2.35498
221190_s_at	C18orf8	29919	0.320615	1.24886	8.36088	6.19901	1.00607e-09	2.6008e-08	11.6395
225613_at	MAST4	375449	0.320593	1.24884	5.82347	4.57533	5.68921e-06	5.73484e-05	3.35578
1557987_at	LOC641298	641298	0.320375	1.24865	9.72137	5.63645	2.58197e-08	4.7198e-07	8.512
226558_at	LOC389834	389834	0.319881	1.24823	5.61281	3.56326	0.000392912	0.00231019	-0.619955
208070_s_at	REV3L	5980	0.319855	1.2482	8.09273	5.37442	1.06974e-07	1.69048e-06	7.14722
202819_s_at	TCEB3	6924	0.319802	1.24816	8.07297	6.17946	1.13109e-09	2.87879e-08	11.5264
243386_at	CASZ1	54897	0.3194	1.24781	5.73953	5.80155	1.02365e-08	2.068e-07	9.40213
229926_at	---	---	0.319353	1.24777	6.33766	4.59331	5.23409e-06	5.32615e-05	3.43487
1569867_at	EME2	197342	0.319333	1.24775	6.11486	10.2355	6.57874e-23	2.35093e-20	41.2357
210279_at	GPR18	2841	0.319124	1.24757	7.14544	3.35444	0.000841196	0.00444844	-1.32234
201151_s_at	MBNL1	4154	0.319057	1.24752	7.7907	3.98872	7.39296e-05	0.000542929	0.936792
204175_at	ZNF593	51042	0.318862	1.24735	7.58797	6.49572	1.63657e-10	5.04557e-09	13.3954
206461_x_at	MT1H	4496	0.318858	1.24734	8.39072	5.09656	4.53249e-07	6.04719e-06	5.765
242708_at	---	---	0.318818	1.24731	4.55006	7.92739	9.67962e-15	7.65895e-13	22.8537
220417_s_at	THAP4	51078	0.318749	1.24725	8.35517	9.31161	1.88017e-19	3.69778e-17	33.4464
200848_at	AHCYL1	10768	0.318462	1.247	6.77815	5.1835	2.90544e-07	4.09631e-06	6.19021
204243_at	RLF	6018	0.318363	1.24692	8.43387	5.45995	6.76923e-08	1.12154e-06	7.58619
203198_at	CDK9	1025	0.318167	1.24675	7.88905	7.22228	1.4256e-12	6.76604e-11	17.9957
1566541_at	---	---	0.318129	1.24671	5.42666	9.4119	8.13974e-20	1.77307e-17	34.2653
242352_at	NIPBL	25836	0.318012	1.24661	6.82203	5.19652	2.71673e-07	3.86212e-06	6.25447
228866_at	---	---	0.317911	1.24652	7.97899	5.44231	7.44312e-08	1.21988e-06	7.49512
205518_s_at	CMAH	8418	0.31791	1.24652	6.24174	3.13951	0.00176847	0.00841742	-2.00243
224232_s_at	PRELID1	27166	0.317798	1.24643	7.28252	6.77775	2.72763e-11	9.86983e-10	15.131
203286_at	RNF44	22838	0.317782	1.24641	9.30869	7.57983	1.18825e-13	7.21861e-12	20.4118
202813_at	TARBP1	6894	0.317782	1.24641	8.06868	5.7124	1.69174e-08	3.23865e-07	8.91862
209671_x_at	TRA@ /// TRAC	28755 /// 6955	0.31724	1.24594	7.97749	4.01972	6.50478e-05	0.000486325	1.05679
223179_at	YPEL3	83719	0.317127	1.24585	9.45012	4.63377	4.33452e-06	4.50456e-05	3.61385
221666_s_at	PYCARD	29108	0.316937	1.24568	8.32883	4.27866	2.16114e-05	0.000185553	2.09329
212057_at	KIAA0182	23199	0.316783	1.24555	7.99115	3.58977	0.00035573	0.0021239	-0.527862
242975_s_at	---	---	0.316778	1.24555	7.095	4.11234	4.41586e-05	0.000348143	1.42045
225199_at	---	---	0.316716	1.24549	10.9974	5.92805	4.96138e-09	1.08073e-07	10.0999
238668_at	---	---	0.316599	1.24539	8.67527	6.1541	1.3161e-09	3.28575e-08	11.3801
229851_s_at	C11orf54	28970	0.31657	1.24537	6.65132	4.00273	6.97818e-05	0.000516491	0.990914
227223_at	RBM39	9584	0.31652	1.24532	8.92659	3.94108	8.98474e-05	0.000642817	0.754152
239745_at	---	---	0.31638	1.2452	6.34909	5.27778	1.78074e-07	2.66162e-06	6.65885
201010_s_at	TXNIP	10628	0.316289	1.24512	11.3737	4.19092	3.16017e-05	0.00025955	1.73519
214677_x_at	IGL@	3535	0.316178	1.24503	10.2233	2.92153	0.00360323	0.0152576	-2.64754
206115_at	EGR3	1960	0.316012	1.24488	7.88146	2.14041	0.032691	0.0913996	-4.586
1556159_at	---	---	0.315725	1.24464	4.62628	11.2243	7.37111e-27	5.59744e-24	50.1518
1556593_s_at	---	---	0.315712	1.24463	5.52108	7.70438	4.88793e-14	3.22373e-12	21.2764
222243_s_at	TOB2	10766	0.315667	1.24459	9.03877	4.26145	2.3296e-05	0.000198088	2.0225
229718_at	N4BP2L1	90634	0.315494	1.24444	8.10961	6.60078	8.45821e-11	2.77583e-09	14.0344
212077_at	CALD1	800	0.315454	1.2444	5.27993	2.83444	0.0047323	0.0191431	-2.89266
212066_s_at	USP34	9736	0.315144	1.24414	9.28503	6.62552	7.23146e-11	2.40792e-09	14.1862
225763_at	RCSD1	92241	0.315083	1.24408	10.1521	4.46998	9.21937e-06	8.78628e-05	2.89836
221864_at	ORAI3	93129	0.314886	1.24391	8.51838	5.31772	1.444e-07	2.20307e-06	6.85966
242407_at	---	---	0.31474	1.24379	7.44261	7.91562	1.05531e-14	8.27819e-13	22.7695
221214_s_at	NELF	26012	0.314707	1.24376	7.3213	7.81511	2.19758e-14	1.59777e-12	22.0549
205267_at	POU2AF1	5450	0.314625	1.24369	10.3361	2.79725	0.00530554	0.0210356	-2.99512
219563_at	C14orf139	79686	0.314553	1.24363	9.75591	3.76298	0.000182975	0.00119839	0.0899303
210180_s_at	TRA2B	6434	0.314505	1.24358	7.9962	4.92634	1.06251e-06	1.2878e-05	4.95169
221139_s_at	CSAD	51380	0.314191	1.24331	6.82311	6.51233	1.47531e-10	4.59091e-09	13.4958
207574_s_at	GADD45B	4616	0.313981	1.24313	11.0585	3.65123	0.000281836	0.00174118	-0.311859
226968_at	KIF1B	23095	0.313819	1.24299	6.86681	5.35184	1.20587e-07	1.87998e-06	7.03238
200797_s_at	MCL1	4170	0.313794	1.24297	11.7328	5.44923	7.17121e-08	1.18098e-06	7.53083
205462_s_at	HPCAL1	3241	0.313748	1.24293	7.572	5.54421	4.28672e-08	7.45019e-07	8.02483
239369_at	LCN8	138307	0.313227	1.24248	6.13134	5.49075	5.73199e-08	9.65529e-07	7.74583
238563_at	---	---	0.313163	1.24243	8.00307	4.36511	1.47646e-05	0.00013275	2.45296
212065_s_at	USP34	9736	0.313122	1.24239	6.96585	6.07447	2.11048e-09	4.99742e-08	10.9242
208908_s_at	CAST	831	0.313082	1.24236	7.14155	6.04515	2.50798e-09	5.84004e-08	10.7577
1562271_x_at	ARHGEF7	8874	0.312951	1.24225	6.97218	5.96386	4.03213e-09	8.97259e-08	10.2998
204114_at	NID2	22795	0.312829	1.24214	6.35165	2.74267	0.00626089	0.0241032	-3.14309
215749_s_at	GORASP1	64689	0.312756	1.24208	7.37352	6.84849	1.72314e-11	6.54254e-10	15.5764
226795_at	---	---	0.312681	1.24201	7.20905	5.37905	1.04377e-07	1.65657e-06	7.17078
224912_at	TTC7A	57217	0.312637	1.24198	8.45121	7.56083	1.35931e-13	8.16704e-12	20.2809
215828_at	---	---	0.3122	1.2416	5.40026	9.717	6.12218e-21	1.60928e-18	36.797
228834_at	TOB1	10140	0.312149	1.24156	9.46165	4.1192	4.28953e-05	0.000339505	1.44774
212875_s_at	C2CD2	25966	0.312128	1.24154	6.29316	7.68413	5.65188e-14	3.67439e-12	21.1351
209959_at	NR4A3	8013	0.312049	1.24147	8.3226	2.46251	0.0140535	0.0466192	-3.85777
209112_at	CDKN1B	1027	0.312047	1.24147	10.2889	5.15634	3.34081e-07	4.63552e-06	6.05665
241722_x_at	---	---	0.311993	1.24142	8.88723	4.90582	1.17543e-06	1.4106e-05	4.85538
244358_at	---	---	0.311951	1.24139	7.50234	5.31104	1.49568e-07	2.26904e-06	6.82597
232555_at	CREB5	9586	0.311884	1.24133	6.36794	5.37499	1.06653e-07	1.68729e-06	7.1501
203897_at	LYRM1	57149	0.311733	1.2412	8.61817	7.84353	1.78726e-14	1.32231e-12	22.2562
1555216_a_at	LOC645722	645722	0.311571	1.24106	5.60453	7.97277	6.93058e-15	5.6221e-13	23.1792
209970_x_at	CASP1	834	0.311549	1.24104	7.18753	4.13324	4.04187e-05	0.000322283	1.50365
209354_at	TNFRSF14	8764	0.311424	1.24093	7.95231	8.26529	7.76253e-16	7.45899e-14	25.3137
231761_at	FFAR1	2864	0.311287	1.24081	6.72825	5.83836	8.30243e-09	1.7188e-07	9.60379
212291_at	HIPK1	204851	0.311061	1.24062	9.12028	5.04538	5.87101e-07	7.62465e-06	5.51778
227052_at	---	---	0.310913	1.24049	6.95504	3.3787	0.000771524	0.00414006	-1.24284
230304_at	---	---	0.310794	1.24039	8.78573	5.86161	7.26979e-09	1.52875e-07	9.73173
207777_s_at	SP140	11262	0.310637	1.24025	5.46006	6.94103	9.3927e-12	3.77607e-10	16.165
226713_at	CCDC50	152137	0.310597	1.24022	7.66103	4.1343	4.02388e-05	0.000320988	1.50784
207978_s_at	NR4A3	8013	0.310491	1.24013	7.63557	2.65087	0.00822283	0.0301127	-3.38558
231931_at	PRDM15	63977	0.310424	1.24007	6.47561	7.48531	2.31361e-13	1.33015e-11	19.7635
242539_at	LOC731484	731484	0.310351	1.24001	6.84469	5.49712	5.53768e-08	9.35349e-07	7.77894
212393_at	SBF1	6305	0.310075	1.23977	7.84692	8.3482	4.12699e-16	4.20976e-14	25.93
243293_at	---	---	0.309979	1.23969	6.49322	6.14705	1.37256e-09	3.40958e-08	11.3395
210949_s_at	EIF3C /// EIF3CL	728689 /// 8663	0.309964	1.23968	10.6515	6.48078	1.79636e-10	5.48999e-09	13.3053
206363_at	MAF	4094	0.309909	1.23963	6.4197	4.51236	7.60097e-06	7.40658e-05	3.08117
240655_at	---	---	0.309792	1.23953	5.85113	5.5127	5.08894e-08	8.68407e-07	7.86008
212360_at	AMPD2	271	0.309784	1.23952	8.04046	8.4421	2.00582e-16	2.2066e-14	26.6341
206432_at	HAS2	3037	0.309686	1.23944	4.26145	5.93915	4.65294e-09	1.01957e-07	10.1617
212631_at	STX7	8417	0.309681	1.23943	6.7274	4.39722	1.2795e-05	0.000117274	2.58829
210776_x_at	TCF3	6929	0.309626	1.23939	10.0617	6.19121	1.05421e-09	2.7086e-08	11.5944
227361_at	HS3ST3B1	9953	0.309585	1.23935	6.54603	2.84004	0.004651	0.0188799	-2.87711
237802_at	XKR4	114786	0.309466	1.23925	5.39321	3.61565	0.000322634	0.00195414	-0.437322
219622_at	RAB20	55647	0.309349	1.23915	6.97512	5.99581	3.34784e-09	7.55752e-08	10.4791
226912_at	ZDHHC23	254887	0.309195	1.23902	6.24823	6.11717	1.63941e-09	4.00871e-08	11.168
218523_at	LHPP	64077	0.308813	1.23869	7.44057	4.9364	1.01103e-06	1.23114e-05	4.99904
218880_at	FOSL2	2355	0.308626	1.23853	8.26067	2.52369	0.0118487	0.0406721	-3.70813
239549_at	---	---	0.308569	1.23848	7.39235	6.58896	9.11472e-11	2.97166e-09	13.962
223577_x_at	MALAT1	378938	0.308495	1.23841	9.25903	5.3388	1.29198e-07	1.99492e-06	6.96626
229429_x_at	LOC728855	728855	0.30816	1.23813	8.73582	5.18905	2.82345e-07	3.99928e-06	6.2176
235213_at	---	---	0.308122	1.2381	7.12119	4.13311	4.04423e-05	0.000322377	1.5031
236472_at	---	---	0.30811	1.23808	8.10092	4.838	1.63718e-06	1.88965e-05	4.53968
224807_at	GRAMD1A	57655	0.307862	1.23787	8.602	7.46198	2.72419e-13	1.53869e-11	19.6046
244677_at	---	---	0.307671	1.23771	7.89583	4.1592	3.61951e-05	0.000292617	1.60746
227522_at	CMBL	134147	0.307384	1.23746	6.81612	4.05075	5.71808e-05	0.00043532	1.17773
243918_at	---	---	0.307351	1.23743	7.71858	5.16172	3.24978e-07	4.52742e-06	6.08307
244247_at	---	---	0.307229	1.23733	6.53845	4.68327	3.43474e-06	3.66786e-05	3.83482
239476_at	---	---	0.307228	1.23733	8.07752	5.42787	8.04257e-08	1.30988e-06	7.4208
208303_s_at	CRLF2	64109	0.306415	1.23663	6.39677	4.92348	1.07762e-06	1.3041e-05	4.93822
225499_at	---	---	0.306342	1.23657	6.66326	8.89171	5.81729e-18	8.88437e-16	30.0914
237180_at	PSME4	23198	0.306278	1.23651	9.73741	5.14767	3.49259e-07	4.8088e-06	6.01416
211657_at	CEACAM6	4680	0.306221	1.23646	6.50931	2.82428	0.00488293	0.0196247	-2.92076
221496_s_at	TOB2	10766	0.306181	1.23643	8.70166	4.38237	1.36728e-05	0.000124114	2.52556
237297_at	FAM53B	9679	0.306045	1.23631	5.40528	7.16851	2.05391e-12	9.45266e-11	17.6409
222408_s_at	YPEL5	51646	0.305909	1.2362	11.8003	5.22147	2.38777e-07	3.44917e-06	6.37799
236223_s_at	RIT1	6016	0.305891	1.23618	8.12553	4.47479	9.02018e-06	8.61447e-05	2.91903
212672_at	ATM	472	0.305783	1.23609	7.9937	4.23931	2.56486e-05	0.000215843	1.93181
222668_at	KCTD15	79047	0.30561	1.23594	6.65307	3.96022	8.30964e-05	0.000601044	0.827287
202657_s_at	SERTAD2	9792	0.305544	1.23588	9.08333	5.3382	1.2961e-07	1.99956e-06	6.96321
208900_s_at	TOP1	7150	0.305436	1.23579	7.47786	5.46215	6.68941e-08	1.10932e-06	7.59757
228991_at	---	---	0.305127	1.23553	7.68025	4.76369	2.34288e-06	2.59937e-05	4.19853
236338_at	---	---	0.30472	1.23518	7.0142	4.25783	2.3666e-05	0.000200797	2.00765
1555962_at	B3GNT7	93010	0.304634	1.23511	6.36805	6.07137	2.14943e-09	5.0779e-08	10.9066
225955_at	LOC653506 /// METRNL	284207 /// 653506	0.304511	1.235	8.25001	3.03256	0.00252086	0.0113598	-2.3246
233017_x_at	---	---	0.304497	1.23499	7.7958	9.97324	6.65357e-22	2.03231e-19	38.9696
227486_at	NT5E	4907	0.30448	1.23497	7.37535	2.97178	0.00306945	0.0133861	-2.50282
1558686_at	---	---	0.304473	1.23497	5.36334	7.59339	1.07936e-13	6.64569e-12	20.5053
1294_at	UBA7	7318	0.304193	1.23473	8.40666	6.76315	2.99739e-11	1.07253e-09	15.0396
213375_s_at	N4BP2L1	90634	0.30406	1.23461	7.47521	4.26635	2.28045e-05	0.000194575	2.04261
212293_at	HIPK1	204851	0.30399	1.23455	9.76012	4.83934	1.62653e-06	1.87934e-05	4.5459
210554_s_at	CTBP2	1488	0.303546	1.23417	9.17789	3.72124	0.000215293	0.00137997	-0.0615096
211160_x_at	ACTN1	87	0.303262	1.23393	7.22277	5.77723	1.17477e-08	2.33312e-07	9.26957
212493_s_at	SETD2	29072	0.303201	1.23388	8.72006	6.69024	4.78843e-11	1.6529e-09	14.5856
208818_s_at	COMT	1312	0.302785	1.23352	8.43702	4.13905	3.94344e-05	0.000314965	1.52683
202082_s_at	SEC14L1	6397	0.302656	1.23341	7.27867	5.00264	7.27482e-07	9.20506e-06	5.31308
212306_at	CLASP2	23122	0.302651	1.23341	7.36759	5.85657	7.4827e-09	1.5669e-07	9.70393
235359_at	LRRC33	375387	0.302625	1.23339	8.20338	5.52816	4.67859e-08	8.0593e-07	7.94081
208913_at	GGA2	23062	0.302558	1.23333	7.56058	5.1617	3.25014e-07	4.52742e-06	6.08297
213238_at	ATP10D	57205	0.302288	1.2331	6.01262	4.52187	7.27715e-06	7.12915e-05	3.12242
223655_at	CD163L1	283316	0.302262	1.23308	6.07669	9.08355	1.2307e-18	2.15669e-16	31.6094
1568763_s_at	LOC728613 /// PDCD6	10016 /// 728613	0.302237	1.23305	8.94925	5.19853	2.68868e-07	3.82523e-06	6.2644
1557993_at	---	---	0.302195	1.23302	5.71393	7.21149	1.53426e-12	7.23777e-11	17.9243
235968_at	AGAP1	116987	0.302171	1.233	5.50499	7.75197	3.47051e-14	2.38679e-12	21.6099
223679_at	CTNNB1	1499	0.301908	1.23277	10.0519	6.06805	2.19189e-09	5.16229e-08	10.8877
211902_x_at	TRA@	6955	0.30189	1.23276	7.94462	3.81903	0.000146724	0.000986851	0.295791
204936_at	MAP4K2	5871	0.301885	1.23275	7.46477	6.20752	9.55918e-10	2.48053e-08	11.6889
201866_s_at	NR3C1	2908	0.301621	1.23253	8.28325	5.52279	4.81736e-08	8.27747e-07	7.91274
1559593_a_at	MED26	9441	0.301514	1.23244	7.651	6.3939	3.07649e-10	8.94244e-09	12.7847
212704_at	ZCCHC11	23318	0.301439	1.23237	7.92987	7.38425	4.68196e-13	2.49256e-11	19.0779
208922_s_at	NXF1	10482	0.301352	1.2323	10.0946	7.21539	1.49403e-12	7.06626e-11	17.9501
223015_at	EIF2A	83939	0.301334	1.23228	9.96299	6.45032	2.17076e-10	6.52481e-09	13.1221
1560156_at	---	---	0.301309	1.23226	6.4327	6.50836	1.51231e-10	4.70071e-09	13.4718
201179_s_at	GNAI3	2773	0.30125	1.23221	8.23647	5.74082	1.44243e-08	2.80764e-07	9.07202
235744_at	PPTC7	160760	0.301245	1.23221	7.1396	4.62249	4.56915e-06	4.71979e-05	3.56381
209304_x_at	GADD45B	4616	0.301218	1.23218	10.2545	3.72728	0.000210308	0.00135198	-0.0397097
219837_s_at	CYTL1	54360	0.300983	1.23198	7.76291	2.25053	0.0247465	0.0731683	-4.3483
205899_at	CCNA1	8900	0.300965	1.23197	5.52234	3.5396	0.000429141	0.00249	-0.701595
229937_x_at	LILRB1	10859	0.300678	1.23172	7.52462	2.84657	0.00455782	0.018572	-2.85895
223519_at	ZAK	51776	0.300406	1.23149	6.17218	4.36107	1.5032e-05	0.000134756	2.436
202901_x_at	CTSS	1520	0.300348	1.23144	6.75131	4.62627	4.48921e-06	4.64775e-05	3.58056
215248_at	GRB10	2887	0.300342	1.23144	6.48388	4.82598	1.73541e-06	1.98834e-05	4.48419
228770_at	GPR146	115330	0.300001	1.23114	6.43251	5.88231	6.45678e-09	1.36884e-07	9.84599
231577_s_at	GBP1	2633	0.299895	1.23105	6.55777	3.7024	0.000231571	0.00147103	-0.129313
229074_at	---	---	0.299673	1.23087	6.11169	4.47799	8.89001e-06	8.51096e-05	2.9328
208923_at	CYFIP1	23191	0.299512	1.23073	8.30352	3.64421	0.000289477	0.00177853	-0.336694
213811_x_at	TCF3	6929	0.299455	1.23068	10.0764	6.23034	8.33321e-10	2.20425e-08	11.8215
224057_s_at	THAP4	51078	0.299278	1.23053	8.21719	8.76481	1.60285e-17	2.25284e-15	29.1012
212795_at	KIAA1033	23325	0.298911	1.23022	8.93238	4.16683	3.50346e-05	0.000284201	1.63813
209282_at	PRKD2	25865	0.298692	1.23003	9.13241	4.29626	2.00092e-05	0.000173212	2.16596
1558517_s_at	LRRC8C	84230	0.298642	1.22999	7.30736	3.64968	0.000283511	0.00174864	-0.31736
239331_at	---	---	0.298603	1.22995	8.69134	3.32393	0.000937095	0.00488551	-1.42152
242868_at	---	---	0.298504	1.22987	6.26049	4.34761	1.59566e-05	0.000141974	2.37961
225295_at	SLC39A10	57181	0.298454	1.22983	6.61838	3.94918	8.69288e-05	0.000625367	0.785067
215967_s_at	LY9	4063	0.298155	1.22957	7.125	5.32072	1.42133e-07	2.17163e-06	6.87482
201410_at	PLEKHB2	55041	0.298032	1.22947	8.83024	5.50419	5.32946e-08	9.03809e-07	7.81574
207554_x_at	TBXA2R	6915	0.297953	1.2294	6.778	6.47427	1.87065e-10	5.69158e-09	13.266
203122_at	TTC15	51112	0.297932	1.22938	6.95928	5.12331	3.95569e-07	5.36669e-06	5.8951
205488_at	GZMA	3001	0.297904	1.22936	6.77675	2.93704	0.00343011	0.0146642	-2.60314
200005_at	EIF3D	8664	0.297631	1.22912	10.5864	7.76487	3.16206e-14	2.19957e-12	21.7005
240892_at	---	---	0.297592	1.22909	6.72556	6.5381	1.25537e-10	3.95376e-09	13.6521
225033_at	ST3GAL1	6482	0.297578	1.22908	7.66258	4.96275	8.87359e-07	1.09666e-05	5.1235
225758_s_at	TUBGCP6	85378	0.297557	1.22906	6.81114	9.41208	8.1273e-20	1.77307e-17	34.2667
203004_s_at	MEF2D	4209	0.297237	1.22879	7.48494	8.28537	6.66406e-16	6.49479e-14	25.4625
203329_at	PTPRM	5797	0.297051	1.22863	5.36292	4.18344	3.26318e-05	0.000267127	1.70499
201218_at	CTBP2	1488	0.297031	1.22861	8.12638	2.84806	0.00453682	0.0184988	-2.85481
212271_at	MAPK1	5594	0.296996	1.22858	7.88468	6.23277	8.21169e-10	2.17526e-08	11.8357
222413_s_at	MLL3	58508	0.296818	1.22843	8.18233	4.35092	1.57247e-05	0.000140184	2.39345
205585_at	ETV6	2120	0.296317	1.22801	6.28344	7.76198	3.22866e-14	2.24303e-12	21.6802
209649_at	STAM2	10254	0.296208	1.22791	5.9327	5.51747	4.95881e-08	8.48586e-07	7.88495
227369_at	SERBP1	26135	0.296097	1.22782	7.18886	5.11854	4.05297e-07	5.47151e-06	5.87188
242320_at	---	---	0.295967	1.22771	8.10581	5.64572	2.45271e-08	4.51329e-07	8.56138
223268_at	C11orf54	28970	0.295868	1.22762	6.51759	3.82408	0.000143811	0.000969768	0.314499
201693_s_at	EGR1	1958	0.295819	1.22758	8.86281	2.61993	0.00899878	0.0324662	-3.46547
204233_s_at	CHKA	1119	0.295744	1.22752	7.06837	6.5774	9.80445e-11	3.17194e-09	13.8914
208919_s_at	NADK	65220	0.295607	1.2274	8.54093	6.50578	1.53698e-10	4.76141e-09	13.4562
231798_at	NOG	9241	0.295263	1.22711	6.311	2.85026	0.00450584	0.0183958	-2.84865
233031_at	ZEB2	9839	0.295198	1.22705	6.02404	7.54605	1.5089e-13	8.95753e-12	20.1793
215223_s_at	SOD2	6648	0.29516	1.22702	10.4935	2.96742	0.00311279	0.0135427	-2.51549
212665_at	TIPARP	25976	0.295151	1.22701	8.95555	4.36923	1.44966e-05	0.000130641	2.47027
225615_at	IFFO2	126917	0.295044	1.22692	7.14712	4.99185	7.67738e-07	9.6598e-06	5.26167
232504_at	LOC285628	285628	0.294643	1.22658	5.8637	3.91228	0.000100992	0.000712296	0.644742
239258_at	---	---	0.294581	1.22653	6.949	3.93916	9.05526e-05	0.000646931	0.746834
224635_s_at	BIRC6	57448	0.29457	1.22652	7.30162	5.36408	1.13014e-07	1.77456e-06	7.09456
1554501_at	TSC22D4	81628	0.294549	1.2265	7.55441	5.75199	1.35452e-08	2.65728e-07	9.13253
242457_at	---	---	0.294406	1.22638	6.50133	2.10372	0.0357836	0.0980984	-4.66256
203331_s_at	INPP5D	3635	0.294405	1.22638	7.20558	6.28435	6.01092e-10	1.63832e-08	12.1372
228115_at	---	---	0.294382	1.22636	3.98683	6.17202	1.18253e-09	2.99188e-08	11.4834
228557_at	L3MBTL4	91133	0.293894	1.22594	5.37265	7.89191	1.25551e-14	9.68192e-13	22.6002
217649_at	ZFAND5	7763	0.293734	1.22581	6.87515	4.7139	2.97101e-06	3.21345e-05	3.97266
226646_at	KLF2	10365	0.293622	1.22571	8.40896	3.48052	0.000533699	0.00300205	-0.903142
225582_at	ITPRIP	85450	0.293556	1.22566	8.29443	5.00567	7.16554e-07	9.07961e-06	5.32753
221807_s_at	TRABD	80305	0.293548	1.22565	8.23954	6.37597	3.43524e-10	9.89057e-09	12.6781
222989_s_at	UBQLN1	29979	0.293332	1.22547	7.4606	6.36175	3.74872e-10	1.06895e-08	12.5936
212561_at	DENND5A	23258	0.29325	1.2254	8.68318	4.85481	1.50865e-06	1.75464e-05	4.61755
201675_at	AKAP1	8165	0.293065	1.22524	7.86339	6.02208	2.87146e-09	6.60761e-08	10.6272
212219_at	PSME4	23198	0.293018	1.2252	8.7484	5.188	2.83881e-07	4.01584e-06	6.21241
208634_s_at	MACF1	23499	0.292969	1.22516	9.21476	5.34691	1.23776e-07	1.92093e-06	7.00736
1556385_at	---	---	0.292522	1.22478	5.99589	5.35981	1.15605e-07	1.81369e-06	7.07282
222427_s_at	LARS	51520	0.292493	1.22476	8.20897	3.6433	0.00029049	0.00178316	-0.339938
219279_at	DOCK10	55619	0.292372	1.22465	6.65808	4.21535	2.84475e-05	0.00023645	1.83422
242870_at	RIMKLB	57494	0.292196	1.2245	6.17352	5.40455	9.11112e-08	1.46687e-06	7.30114
202679_at	NPC1	4864	0.291993	1.22433	6.85573	4.3925	1.3068e-05	0.000119281	2.56833
237376_at	---	---	0.291809	1.22417	7.15432	4.18005	3.31091e-05	0.000270346	1.69133
201674_s_at	AKAP1	8165	0.291782	1.22415	7.4964	6.81109	2.19784e-11	8.17461e-10	15.3404
1562948_at	---	---	0.291778	1.22415	6.91888	4.72467	2.82273e-06	3.07008e-05	4.02133
215029_at	---	---	0.291686	1.22407	8.45786	4.92328	1.07866e-06	1.30478e-05	4.93729
200920_s_at	BTG1	694	0.291655	1.22404	12.5893	6.01162	3.05259e-09	6.9716e-08	10.5682
220924_s_at	SLC38A2	54407	0.291037	1.22352	10.955	5.08517	4.80211e-07	6.3789e-06	5.70977
210829_s_at	SSBP2	23635	0.291026	1.22351	9.01248	4.32813	1.7392e-05	0.000152928	2.29827
212730_at	SYNM	23336	0.29083	1.22334	5.95502	7.70052	5.02546e-14	3.31045e-12	21.2494
203569_s_at	OFD1	8481	0.290828	1.22334	9.31218	4.46096	9.60413e-06	9.118e-05	2.85965
229902_at	FLT4	2324	0.290789	1.22331	6.23889	4.11494	4.36758e-05	0.000344817	1.43079
1553224_at	LUZP1	7798	0.290763	1.22329	6.34309	5.69399	1.87517e-08	3.55373e-07	8.81958
238341_at	---	---	0.290756	1.22328	6.66651	7.38689	4.59689e-13	2.44966e-11	19.0958
1552439_s_at	MEGF11	84465	0.290748	1.22327	4.34321	6.29731	5.55604e-10	1.52116e-08	12.2132
239742_at	TULP4	56995	0.290675	1.22321	7.20385	4.22653	2.71075e-05	0.000226726	1.87967
225224_at	C20orf112	140688	0.290621	1.22317	8.06466	3.48339	0.000528105	0.00297626	-0.893412
229575_at	---	---	0.290583	1.22313	7.23265	6.51887	1.41609e-10	4.4142e-09	13.5355
204075_s_at	KIAA0562	9731	0.290527	1.22309	5.67443	4.50178	7.97735e-06	7.73748e-05	3.03538
234643_x_at	---	---	0.290482	1.22305	6.21017	5.35718	1.17224e-07	1.83487e-06	7.05949
212288_at	FNBP1	23048	0.290365	1.22295	8.85885	3.47131	0.000552004	0.0030904	-0.934278
212588_at	PTPRC	5788	0.289895	1.22255	8.74057	2.58804	0.00986663	0.0350479	-3.54686
240463_at	---	---	0.289807	1.22248	3.7843	5.44944	7.16311e-08	1.18e-06	7.53191
223096_at	NOP58	51602	0.289709	1.22239	10.047	6.10672	1.7442e-09	4.21964e-08	11.1082
1560332_at	---	---	0.289548	1.22226	7.82689	4.33299	1.70226e-05	0.000150018	2.31854
233252_s_at	STRBP	55342	0.289524	1.22224	8.02853	4.75815	2.40589e-06	2.66549e-05	4.17329
200753_x_at	SFRS2	6427	0.289452	1.22218	10.948	7.22814	1.36975e-12	6.53499e-11	18.0345
212573_at	ENDOD1	23052	0.289444	1.22217	6.61426	4.03614	6.07657e-05	0.000458447	1.12067
244023_at	SYK	6850	0.289136	1.22191	7.22969	4.52619	7.13448e-06	7.00325e-05	3.14118
238127_at	FLJ41484	650669	0.288937	1.22174	6.82254	3.52778	0.000448384	0.00258356	-0.742171
1554543_at	SPAG9	9043	0.28883	1.22165	7.92004	4.13333	4.04042e-05	0.000322214	1.50399
1555945_s_at	FAM120A	23196	0.288819	1.22164	7.00645	5.37425	1.07076e-07	1.69103e-06	7.14631
1558173_a_at	LUZP1	7798	0.288762	1.22159	6.14208	6.20926	9.46003e-10	2.45947e-08	11.699
1554089_s_at	SBDS /// SBDSP	155370 /// 51119	0.288757	1.22159	8.96194	4.95723	9.12003e-07	1.12382e-05	5.09737
232544_at	---	---	0.288689	1.22153	5.55071	4.6668	3.71213e-06	3.93247e-05	3.76104
211036_x_at	ANAPC5	51433	0.288583	1.22144	9.57015	6.78532	2.5973e-11	9.47348e-10	15.1785
210835_s_at	CTBP2	1488	0.288569	1.22143	9.26885	3.20237	0.00142909	0.00701585	-1.80803
217751_at	GSTK1	373156	0.28856	1.22142	8.71795	6.95282	8.68934e-12	3.52179e-10	16.2405
213358_at	KIAA0802	23255	0.288554	1.22142	7.51187	2.60516	0.00939186	0.0336412	-3.50329
239619_at	---	---	0.28852	1.22139	7.19386	4.68731	3.36979e-06	3.60625e-05	3.85296
229874_x_at	---	---	0.288386	1.22127	8.11256	4.63424	4.32502e-06	4.49669e-05	3.61593
229060_at	YPEL2	388403	0.288294	1.2212	6.37854	6.84631	1.74784e-11	6.62712e-10	15.5626
200098_s_at	ANAPC5	51433	0.288116	1.22104	9.78271	6.61479	7.74048e-11	2.56181e-09	14.1203
202656_s_at	SERTAD2	9792	0.288029	1.22097	9.93149	5.37701	1.05513e-07	1.67118e-06	7.1604
226811_at	FAM46C	54855	0.287939	1.2209	7.538	2.97452	0.00304258	0.013288	-2.49488
204802_at	RRAD	6236	0.287782	1.22076	5.93868	3.79636	0.000160485	0.00106655	0.212169
210269_s_at	SFRS17A	8227	0.287405	1.22044	7.91924	6.88522	1.35538e-11	5.25944e-10	15.8092
230803_s_at	ARHGAP24	83478	0.287342	1.22039	5.93142	4.05856	5.53456e-05	0.000423279	1.20835
241438_at	---	---	0.287335	1.22038	7.16365	5.13102	3.80298e-07	5.18395e-06	5.93274
244447_at	---	---	0.287307	1.22036	10.3794	4.04119	5.95017e-05	0.000450465	1.14039
202545_at	PRKCD	5580	0.287154	1.22023	7.21731	6.66518	5.61936e-11	1.90713e-09	14.4305
217682_at	---	---	0.286837	1.21996	9.17981	4.17426	3.39393e-05	0.000276382	1.66802
207996_s_at	C18orf1	753	0.286618	1.21978	6.56917	3.4013	0.000711475	0.00385873	-1.16826
204257_at	FADS3	3995	0.286576	1.21974	8.8235	4.11035	4.45299e-05	0.000350565	1.41258
222414_at	MLL3	58508	0.286511	1.21969	8.14795	5.18664	2.85872e-07	4.03904e-06	6.20572
238342_at	---	---	0.286442	1.21963	6.36253	6.13896	1.44033e-09	3.56496e-08	11.293
225633_at	DPY19L3	147991	0.286424	1.21961	6.39185	3.4701	0.000554436	0.00310274	-0.938336
212721_at	SFRS12	140890	0.286402	1.2196	10.0967	4.72488	2.81997e-06	3.06769e-05	4.02226
213975_s_at	LYZ	4069	0.286323	1.21953	9.06721	1.89325	0.0587657	0.144295	-5.07661
226099_at	ELL2	22936	0.285774	1.21906	7.60172	2.33729	0.0197248	0.0610297	-4.15278
210954_s_at	TSC22D2	9819	0.285759	1.21905	7.07212	5.28604	1.70544e-07	2.56101e-06	6.70023
204118_at	CD48	962	0.285684	1.21899	8.86285	3.96446	8.1669e-05	0.000592706	0.843514
224783_at	FAM100B	283991	0.285662	1.21897	11.1454	4.31798	1.81875e-05	0.000159181	2.25605
228465_at	---	---	0.285529	1.21886	6.73316	5.27114	1.84375e-07	2.74007e-06	6.62554
200996_at	ACTR3	10096	0.285244	1.21862	9.67048	5.66236	2.23644e-08	4.1733e-07	8.65014
222821_s_at	GEMIN7	79760	0.285232	1.21861	7.39817	6.09174	1.90583e-09	4.57023e-08	11.0227
238884_at	---	---	0.285228	1.2186	6.32234	6.4573	2.07869e-10	6.27568e-09	13.164
201432_at	CAT	847	0.285216	1.21859	9.55306	3.82655	0.00014241	0.000961506	0.323636
202273_at	PDGFRB	5159	0.28495	1.21837	5.93269	8.71923	2.30035e-17	3.12088e-15	28.7484
210640_s_at	GPER	2852	0.284935	1.21836	6.67502	8.33743	4.48103e-16	4.53705e-14	25.8497
226419_s_at	FLJ44342	645460	0.284878	1.21831	8.22271	5.20139	2.64929e-07	3.77508e-06	6.27852
244414_at	---	---	0.284859	1.21829	7.54624	3.23317	0.00128576	0.00640014	-1.71142
209739_s_at	PNPLA4	8228	0.284776	1.21822	5.80575	8.14984	1.85554e-15	1.67689e-13	24.4638
235683_at	SESN3	143686	0.284767	1.21821	5.72831	3.81979	0.000146283	0.00098401	0.298595
1559341_at	---	---	0.284734	1.21819	4.43331	5.8611	7.29126e-09	1.53268e-07	9.72889
225532_at	CABLES1	91768	0.284391	1.2179	6.65506	5.15378	3.38498e-07	4.68541e-06	6.04409
225771_at	AP1G1	164	0.284363	1.21787	8.05712	6.00794	3.11902e-09	7.10847e-08	10.5474
224821_at	ABHD14B	84836	0.284262	1.21779	9.0867	5.28432	1.72083e-07	2.58125e-06	6.69163
225237_s_at	MSI2	124540	0.284245	1.21777	8.04226	4.38057	1.37828e-05	0.000124805	2.51799
222239_s_at	INTS6	26512	0.284165	1.21771	6.09831	3.73434	0.000204614	0.00132097	-0.0141621
220941_s_at	C21orf91	54149	0.284159	1.2177	6.20082	5.80579	9.99294e-09	2.02507e-07	9.42532
218041_x_at	SLC38A2	54407	0.284021	1.21758	11.075	5.03181	6.28578e-07	8.09981e-06	5.45259
207819_s_at	ABCB4	5244	0.283841	1.21743	5.97745	4.46352	9.4933e-06	9.02689e-05	2.87064
235652_at	---	---	0.283837	1.21743	7.48636	2.6725	0.00771652	0.0285667	-3.32917
202014_at	PPP1R15A	23645	0.283822	1.21742	11.1255	4.31707	1.82612e-05	0.000159738	2.25223
230997_at	TTC21A	199223	0.283813	1.21741	6.20599	7.14696	2.37618e-12	1.08355e-10	17.4993
211789_s_at	MLXIP	22877	0.283793	1.21739	6.82644	4.33482	1.68857e-05	0.000148908	2.32616
229544_at	---	---	0.283742	1.21735	6.93528	6.05459	2.37262e-09	5.54608e-08	10.8113
206235_at	LIG4	3981	0.283736	1.21734	7.32635	3.81268	0.000150461	0.0010079	0.272324
225637_at	DEF8	54849	0.283584	1.21722	7.50768	4.1017	4.61844e-05	0.000361715	1.3783
201220_x_at	CTBP2	1488	0.283575	1.21721	9.26642	3.38246	0.000761206	0.00409313	-1.23045
210432_s_at	SCN3A	6328	0.283541	1.21718	6.55063	1.73777	0.0827212	0.187163	-5.35476
229307_at	ANKRD28	23243	0.283402	1.21706	9.49603	3.17399	0.00157409	0.00760611	-1.89626
231431_s_at	---	---	0.283386	1.21705	8.49025	3.46901	0.000556656	0.00311293	-0.942024
211366_x_at	CASP1	834	0.283382	1.21704	7.26604	4.36277	1.49193e-05	0.000133899	2.44311
224642_at	FYTTD1	84248	0.283023	1.21674	8.63168	4.87498	1.36724e-06	1.61396e-05	4.71132
215925_s_at	CD72	971	0.283021	1.21674	7.51178	3.18312	0.00152602	0.00740986	-1.86796
228314_at	LRRC8C	84230	0.282964	1.21669	8.27132	3.25559	0.00118995	0.00598861	-1.64054
218149_s_at	ZNF395	55893	0.282894	1.21663	8.92504	5.44265	7.42963e-08	1.21804e-06	7.49686
212864_at	CDS2	8760	0.28287	1.21661	7.92607	6.36272	3.72638e-10	1.06336e-08	12.5994
224435_at	C10orf58	84293	0.282868	1.21661	7.81768	3.92288	9.6746e-05	0.000685891	0.684921
228971_at	---	---	0.282867	1.21661	5.91231	6.29931	5.48894e-10	1.5043e-08	12.225
212204_at	TMEM87A	25963	0.282854	1.2166	8.86774	4.99869	7.41984e-07	9.37121e-06	5.29424
203241_at	UVRAG	7405	0.282498	1.2163	7.27731	7.75463	3.40455e-14	2.34734e-12	21.6286
206106_at	MAPK12	6300	0.282169	1.21602	6.30944	9.71857	6.04033e-21	1.59768e-18	36.8101
223398_at	C9orf89	84270	0.282114	1.21598	7.86662	5.28887	1.68033e-07	2.52812e-06	6.71444
227122_at	ZNF791	163049	0.282074	1.21594	8.22668	5.00298	7.26238e-07	9.19296e-06	5.31471
225227_at	---	---	0.281986	1.21587	8.10798	3.17707	0.00155772	0.00754007	-1.88673
243409_at	FOXL1	2300	0.281903	1.2158	6.26962	7.48866	2.25978e-13	1.30193e-11	19.7864
213359_at	HNRNPD	3184	0.281523	1.21548	10.3758	5.07382	5.08608e-07	6.71359e-06	5.65488
209083_at	CORO1A	11151	0.281342	1.21532	10.2824	4.10439	4.56641e-05	0.000358256	1.38895
243021_at	LOC730496	730496	0.281221	1.21522	5.31439	12.0969	1.52397e-30	1.93775e-27	58.4751
218793_s_at	SCML1	6322	0.281053	1.21508	6.76067	2.44097	0.014912	0.0489121	-3.90959
225988_at	HERC4	26091	0.281016	1.21505	6.81407	3.81099	0.000151472	0.00101355	0.266073
235592_at	---	---	0.280993	1.21503	7.33412	2.92903	0.00351851	0.0149778	-2.62609
209020_at	C20orf111	51526	0.280891	1.21494	9.47339	4.59683	5.14929e-06	5.24669e-05	3.45037
211825_s_at	EWSR1 /// FLI1	2130 /// 2313	0.280885	1.21494	7.29128	5.13002	3.82255e-07	5.20672e-06	5.92784
224700_at	STT3B	201595	0.280736	1.21481	10.3898	4.85459	1.51024e-06	1.75611e-05	4.61655
230741_at	---	---	0.280667	1.21476	5.80699	5.64568	2.45332e-08	4.51329e-07	8.56114
233656_s_at	VPS54	51542	0.280582	1.21469	7.0836	5.70265	1.78655e-08	3.40941e-07	8.86616
202717_s_at	CDC16	8881	0.280422	1.21455	6.88291	4.27069	2.23771e-05	0.000191407	2.06045
223246_s_at	STRBP	55342	0.280418	1.21455	7.13327	5.13993	3.63368e-07	4.98106e-06	5.97629
225107_at	HNRNPA2B1	3181	0.280162	1.21433	8.97092	4.06169	5.46283e-05	0.000418437	1.22059
201152_s_at	MBNL1	4154	0.279993	1.21419	9.51533	3.89441	0.000108549	0.000758357	0.57726
212781_at	RBBP6	5930	0.279954	1.21416	8.47975	4.85681	1.49403e-06	1.74058e-05	4.62683
204847_at	ZBTB11	27107	0.279947	1.21415	8.45305	4.89582	1.23463e-06	1.4771e-05	4.80855
208118_x_at	IMAA /// LOC100271836 /// LOC440345 /// LOC440354 /// LOC595101 /// LOC641298 /// LOC728423 /// SLC7A5P1	100271836 /// 387254 /// 440345 /// 440354 /// 595101 /// 641298 /// 728423 /// 81893	0.279739	1.21398	7.90523	6.88763	1.33413e-11	5.18801e-10	15.8245
219441_s_at	LRRK1	79705	0.279677	1.21392	6.41687	8.21033	1.17678e-15	1.09422e-13	24.9079
202704_at	TOB1	10140	0.279615	1.21387	10.2533	4.05014	5.73255e-05	0.000436285	1.17535
200849_s_at	AHCYL1	10768	0.279485	1.21376	7.23618	4.96951	8.5807e-07	1.06552e-05	5.15552
38269_at	PRKD2	25865	0.279468	1.21375	10.4929	4.03681	6.05959e-05	0.000457481	1.12329
200892_s_at	TRA2B	6434	0.279465	1.21374	11.0983	6.22341	8.68801e-10	2.28483e-08	11.7812
216860_s_at	GDF11	10220	0.279462	1.21374	7.74137	6.63334	6.88136e-11	2.29694e-09	14.2343
228818_at	---	---	0.279355	1.21365	5.54147	6.62385	7.30871e-11	2.43068e-09	14.1759
212978_at	LRRC8B	23507	0.279312	1.21362	6.98855	4.92255	1.08257e-06	1.30805e-05	4.93385
226134_s_at	---	---	0.279292	1.2136	9.36259	3.93022	9.39041e-05	0.000668168	0.71282
236889_at	---	---	0.278871	1.21324	7.26926	5.01082	6.98319e-07	8.8854e-06	5.35213
202902_s_at	CTSS	1520	0.278855	1.21323	7.85544	5.05367	5.63089e-07	7.34069e-06	5.55767
212783_at	RBBP6	5930	0.278353	1.21281	8.54283	5.05197	5.67956e-07	7.3971e-06	5.54945
225563_at	PAN3	255967	0.278352	1.21281	11.2068	4.99272	7.64428e-07	9.63464e-06	5.26579
212328_at	LIMCH1	22998	0.2783	1.21276	4.3302	5.77573	1.18477e-08	2.3504e-07	9.26141
203999_at	SYT1	6857	0.278212	1.21269	6.50723	3.4438	0.000610208	0.00337342	-1.02677
212780_at	SOS1	6654	0.278209	1.21269	7.09597	4.98468	7.957e-07	9.96676e-06	5.22753
211937_at	EIF4B	1975	0.278182	1.21267	9.41081	6.90716	1.17378e-11	4.627e-10	15.9488
203416_at	CD53	963	0.278092	1.21259	10.3937	4.75125	2.48661e-06	2.74214e-05	4.1419
221841_s_at	KLF4	9314	0.278076	1.21258	10.9648	1.77603	0.0761932	0.175916	-5.28851
242920_at	---	---	0.27793	1.21245	8.13415	3.52886	0.000446587	0.00257511	-0.738459
219675_s_at	UXS1	80146	0.277796	1.21234	8.51887	4.79816	1.98521e-06	2.24166e-05	4.35616
213293_s_at	TRIM22	10346	0.277765	1.21232	9.98102	4.17852	3.3327e-05	0.000271923	1.68515
214924_s_at	TRAK1	22906	0.277531	1.21212	8.39525	6.56846	1.03726e-10	3.33994e-09	13.8369
240090_at	---	---	0.277421	1.21203	5.86467	5.69514	1.86315e-08	3.53461e-07	8.82577
1564238_a_at	WDR49	151790	0.277349	1.21197	5.44541	9.63586	1.22557e-20	3.00484e-18	36.1177
38149_at	ARHGAP25	9938	0.277242	1.21188	7.19222	6.23136	8.28203e-10	2.19177e-08	11.8274
1558956_s_at	IFT80	57560	0.27724	1.21187	6.93181	3.18711	0.00150543	0.00732809	-1.85556
211824_x_at	NLRP1	22861	0.277207	1.21185	6.90209	5.5549	4.0436e-08	7.07922e-07	8.08091
202600_s_at	NRIP1	8204	0.276908	1.2116	10.1217	2.79682	0.0053124	0.0210567	-2.99628
214415_at	PLGLB1 /// PLGLB2	5342 /// 5343	0.276855	1.21155	5.87676	4.41332	1.19049e-05	0.000109845	2.65647
224692_at	PPP1R15B	84919	0.276777	1.21149	9.96543	5.41479	8.62612e-08	1.39495e-06	7.3536
232333_at	---	---	0.276671	1.2114	7.61545	4.22021	2.78572e-05	0.000232214	1.85397
238610_s_at	---	---	0.276518	1.21127	8.22221	4.84027	1.61924e-06	1.8721e-05	4.55017
204881_s_at	UGCG	7357	0.276136	1.21095	8.72034	3.75038	0.00019222	0.00125085	0.0440153
202113_s_at	SNX2	6643	0.276011	1.21084	9.64882	3.30772	0.000992099	0.00513997	-1.47387
228155_at	C10orf58	84293	0.27598	1.21082	8.49389	3.40205	0.000709573	0.00384995	-1.16579
204803_s_at	RRAD	6236	0.275894	1.21074	6.554	3.7817	0.000170019	0.00112309	0.158365
212012_at	PXDN	7837	0.275885	1.21074	9.4928	3.19754	0.00145286	0.00711403	-1.8231
214352_s_at	KRAS	3845	0.275651	1.21054	8.5284	2.96939	0.00309313	0.0134733	-2.50977
225461_at	EHMT1	79813	0.275325	1.21027	7.87163	6.74602	3.34749e-11	1.18847e-09	14.9325
223578_x_at	MALAT1	378938	0.275305	1.21025	7.06477	4.20006	3.0385e-05	0.000250989	1.77216
226993_at	---	---	0.275234	1.21019	7.70678	4.89845	1.2188e-06	1.45912e-05	4.82085
244669_at	SNHG5 /// SNORD50A /// SNORD50B	26799 /// 387066 /// 692088	0.275204	1.21016	9.43507	4.45804	9.73186e-06	9.21655e-05	2.84715
1566232_at	---	---	0.275082	1.21006	7.01267	6.66547	5.60901e-11	1.9048e-09	14.4323
200698_at	KDELR2	11014	0.274961	1.20996	7.22813	4.9371	1.00754e-06	1.22825e-05	5.00234
203095_at	MTIF2	4528	0.274893	1.2099	7.03186	4.98554	7.923e-07	9.92872e-06	5.23162
238449_at	LOC595101	595101	0.274822	1.20984	7.75782	5.5281	4.68025e-08	8.05961e-07	7.94047
1559362_at	---	---	0.274755	1.20979	8.11339	4.46671	9.35725e-06	8.90992e-05	2.8843
1566958_at	---	---	0.274671	1.20972	6.87514	6.18525	1.09255e-09	2.79527e-08	11.5599
229303_at	---	---	0.274528	1.2096	6.33076	5.56858	3.75201e-08	6.62387e-07	8.15281
200754_x_at	SFRS2	6427	0.27431	1.20942	11.7116	7.77636	2.91004e-14	2.05299e-12	21.7814
1556865_at	---	---	0.274304	1.20941	6.52168	4.31215	1.86605e-05	0.0001628	2.23181
236606_at	---	---	0.274066	1.20921	5.18867	6.86931	1.50411e-11	5.77916e-10	15.7082
209684_at	RIN2	54453	0.274047	1.20919	6.24601	3.17965	0.00154414	0.00748392	-1.87874
209027_s_at	ABI1	10006	0.273963	1.20912	9.55073	5.53949	4.39849e-08	7.62968e-07	8.0001
203853_s_at	GAB2	9846	0.27392	1.20909	9.44258	4.80924	1.88187e-06	2.13689e-05	4.40705
211800_s_at	USP4	7375	0.273897	1.20907	8.90311	7.56304	1.33824e-13	8.05818e-12	20.2961
210044_s_at	LYL1	4066	0.273883	1.20906	9.17856	4.54539	6.53223e-06	6.48891e-05	3.22477
231484_at	---	---	0.27374	1.20894	6.7425	3.08782	0.00210164	0.00974284	-2.1595
215305_at	PDGFRA	5156	0.273721	1.20892	6.19766	6.68826	4.8494e-11	1.66965e-09	14.5733
242024_at	---	---	0.273665	1.20887	6.16747	2.56589	0.0105128	0.0369354	-3.60283
203751_x_at	JUND	3727	0.273658	1.20887	10.2568	3.9749	7.82465e-05	0.000570493	0.883616
206173_x_at	GABPB1	2553	0.273577	1.2088	7.98016	4.13558	4.00208e-05	0.000319343	1.51295
244766_at	LOC440354 /// LOC595101 /// LOC641298 /// LOC728423 /// LOC729513 /// SMG1	23049 /// 440354 /// 595101 /// 641298 /// 728423 /// 729513	0.273435	1.20868	7.58344	4.96118	8.94295e-07	1.10449e-05	5.11607
224277_at	MOP-1	643616	0.27314	1.20843	5.5585	5.07091	5.16152e-07	6.80014e-06	5.64081
217584_at	---	---	0.273111	1.20841	7.01725	4.12653	4.1585e-05	0.000330378	1.4769
218394_at	ROGDI	79641	0.273005	1.20832	7.70879	4.93671	1.00952e-06	1.22984e-05	5.00047
1568943_at	INPP5D	3635	0.272971	1.20829	6.87085	3.98308	7.56648e-05	0.000553737	0.915052
211382_s_at	TACC2	10579	0.27292	1.20825	5.59813	4.30877	1.89402e-05	0.000165002	2.21777
1564568_at	CRLF1	9244	0.272884	1.20822	6.80915	7.84798	1.73026e-14	1.2871e-12	22.2878
218713_at	NARG2	79664	0.272822	1.20817	6.43804	4.06788	5.32329e-05	0.000409297	1.24489
243463_s_at	RIT1	6016	0.272477	1.20788	7.85097	3.9016	0.000105446	0.000739697	0.604378
233914_s_at	SBF2	81846	0.272466	1.20787	6.95929	4.57379	5.72995e-06	5.76846e-05	3.34902
218423_x_at	VPS54	51542	0.272437	1.20785	7.21789	6.0263	2.80134e-09	6.46259e-08	10.651
233831_at	---	---	0.27242	1.20783	5.50655	7.10599	3.13175e-12	1.39779e-10	17.2312
37028_at	PPP1R15A	23645	0.27242	1.20783	11.6387	4.30126	1.95756e-05	0.000169781	2.18663
207108_s_at	NIPBL	25836	0.27229	1.20772	7.26066	5.93858	4.66848e-09	1.02222e-07	10.1585
227722_at	RPS23	6228	0.272213	1.20766	7.76641	4.8161	1.82047e-06	2.07507e-05	4.43863
240118_at	---	---	0.271989	1.20747	6.60006	5.12142	3.99403e-07	5.41064e-06	5.88588
1556839_s_at	SPTBN5	51332	0.271969	1.20745	5.83212	8.21416	1.14323e-15	1.06848e-13	24.9361
1555578_at	PTPRM	5797	0.271964	1.20745	4.03485	6.48215	1.78112e-10	5.44951e-09	13.3135
210999_s_at	GRB10	2887	0.271812	1.20732	7.21262	4.97556	8.32623e-07	1.03675e-05	5.18425
226765_at	SPTBN1	6711	0.271768	1.20729	7.08107	4.91764	1.10906e-06	1.33653e-05	4.9108
200020_at	TARDBP	23435	0.271645	1.20718	9.18052	5.29811	1.60078e-07	2.41442e-06	6.7609
221073_s_at	NOD1	10392	0.271588	1.20714	7.53585	8.4681	1.6408e-16	1.84211e-14	26.8301
244304_at	LOC731484	731484	0.271331	1.20692	6.30402	7.37431	5.01574e-13	2.66137e-11	19.011
228131_at	ERCC1	2067	0.271291	1.20689	7.88968	6.77912	2.70364e-11	9.80249e-10	15.1396
203379_at	RPS6KA1	6195	0.271248	1.20685	7.28382	4.67959	3.49488e-06	3.72263e-05	3.81833
213730_x_at	TCF3	6929	0.271215	1.20682	9.72237	6.22076	8.82771e-10	2.31823e-08	11.7658
204790_at	SMAD7	4092	0.271175	1.20679	8.75027	2.51555	0.0121232	0.0414142	-3.72826
224701_at	PARP14	54625	0.271146	1.20677	7.54933	4.9658	8.74012e-07	1.08212e-05	5.13796
208779_x_at	DDR1	780	0.271144	1.20676	7.88504	5.1765	3.01201e-07	4.23237e-06	6.15575
210962_s_at	AKAP9	10142	0.271054	1.20669	8.31062	5.53315	4.55315e-08	7.8804e-07	7.96691
233952_s_at	ZNF295	49854	0.270965	1.20662	9.46695	3.60007	0.000342199	0.00205579	-0.491917
225390_s_at	KLF13	51621	0.270689	1.20638	9.74248	4.67276	3.60928e-06	3.83179e-05	3.78773
231769_at	FBXO6	26270	0.270669	1.20637	6.32611	4.16097	3.59222e-05	0.000290711	1.61458
202935_s_at	SOX9	6662	0.270663	1.20636	4.45515	7.07491	3.8579e-12	1.69558e-10	17.0287
1569345_at	---	---	0.270645	1.20635	6.7109	5.23432	2.23371e-07	3.25069e-06	6.44183
201454_s_at	NPEPPS	9520	0.27037	1.20612	7.62283	6.22775	8.46415e-10	2.23348e-08	11.8064
218546_at	C1orf115	79762	0.270332	1.20608	5.89131	8.63249	4.55727e-17	5.79462e-15	28.0807
212882_at	KLHL18	23276	0.270303	1.20606	7.53462	5.57631	3.59623e-08	6.38182e-07	8.19356
206101_at	ECM2	1842	0.270277	1.20604	5.31511	4.46508	9.42668e-06	8.96822e-05	2.8773
200601_at	ACTN4	81	0.270225	1.206	8.22865	6.97603	7.4533e-12	3.07322e-10	16.3894
36564_at	RNF19B	127544	0.270135	1.20592	7.32222	4.98954	7.76655e-07	9.75726e-06	5.25065
219313_at	GRAMD1C	54762	0.270095	1.20589	5.73104	4.00567	6.89413e-05	0.000511516	1.00227
225878_at	KIF1B	23095	0.269933	1.20575	6.22322	4.81701	1.81246e-06	2.06768e-05	4.44283
1555351_s_at	PPHLN1	51535	0.269918	1.20574	6.33121	8.63383	4.50957e-17	5.74734e-15	28.091
217317_s_at	HERC2P2 /// HERC2P3 /// LOC440248	283755 /// 400322 /// 440248	0.26986	1.20569	8.20245	4.03012	6.23038e-05	0.000468499	1.09721
241577_at	---	---	0.269837	1.20567	6.78026	7.48122	2.38082e-13	1.3602e-11	19.7356
212694_s_at	PCCB	5096	0.269836	1.20567	7.39545	6.56985	1.02822e-10	3.31472e-09	13.8453
1554014_at	CHD2	1106	0.269835	1.20567	8.04466	4.47428	9.0412e-06	8.63153e-05	2.91683
201165_s_at	PUM1	9698	0.269763	1.20561	9.40027	5.69497	1.86489e-08	3.53546e-07	8.82488
208657_s_at	2009-09-01	10801	0.269724	1.20558	9.21199	4.81393	1.83968e-06	2.0929e-05	4.42863
201041_s_at	DUSP1	1843	0.269697	1.20555	12.9708	5.15298	3.39874e-07	4.70208e-06	6.04021
200647_x_at	EIF3C /// EIF3CL	728689 /// 8663	0.269562	1.20544	10.6092	5.99377	3.3879e-09	7.64164e-08	10.4677
48106_at	SLC48A1	55652	0.269505	1.20539	7.21639	6.67782	5.18381e-11	1.77473e-09	14.5087
203505_at	ABCA1	19	0.269441	1.20534	8.01363	2.85739	0.00440708	0.0180614	-2.82875
214788_x_at	DDN	23109	0.26939	1.2053	6.9283	6.69181	4.74065e-11	1.63928e-09	14.5953
242550_at	EIF3B	8662	0.269379	1.20529	7.81566	5.85225	7.66982e-09	1.60179e-07	9.68013
221123_x_at	ZNF395	55893	0.269332	1.20525	8.1017	5.89858	5.88035e-09	1.25687e-07	9.9361
202269_x_at	GBP1	2633	0.269247	1.20518	6.27277	4.43363	1.08661e-05	0.000101487	2.74282
226382_at	LOC283070	283070	0.269125	1.20508	7.73911	4.04874	5.76608e-05	0.000438141	1.16988
215342_s_at	RABGAP1L	9910	0.269089	1.20505	5.87861	6.36395	3.69843e-10	1.05704e-08	12.6067
202682_s_at	USP4	7375	0.269088	1.20505	9.19235	6.76035	3.0521e-11	1.09139e-09	15.0221
206500_s_at	C14orf106	55320	0.269064	1.20503	7.26546	3.46356	0.000567839	0.0031664	-0.960382
213038_at	RNF19B	127544	0.269017	1.20499	7.42389	4.69633	3.22903e-06	3.47124e-05	3.89351
221767_x_at	HDLBP	3069	0.268996	1.20497	7.92114	6.96483	8.02654e-12	3.28974e-10	16.3175
210463_x_at	TRMT1	55621	0.268739	1.20475	7.91806	7.59964	1.0325e-13	6.38599e-12	20.5485
202252_at	RAB13	5872	0.26868	1.20471	9.13334	3.95379	8.53074e-05	0.00061544	0.802696
40562_at	GNA11	2767	0.268573	1.20462	7.16806	4.26619	2.28197e-05	0.000194674	2.04198
208758_at	ATIC	471	0.268461	1.20452	8.12099	3.67115	0.000261161	0.00163074	-0.241089
203757_s_at	CEACAM6	4680	0.268398	1.20447	6.03691	2.8714	0.00421878	0.0174096	-2.78951
201219_at	CTBP2	1488	0.26819	1.2043	6.43228	4.18294	3.27023e-05	0.000267624	1.70296
222458_s_at	AKIRIN1	79647	0.26817	1.20428	8.11388	4.79472	2.01839e-06	2.27349e-05	4.34039
218084_x_at	FXYD5	53827	0.26814	1.20425	11.0409	4.74881	2.51583e-06	2.77101e-05	4.13079
222512_at	NUB1	51667	0.26793	1.20408	8.12489	4.71002	3.02629e-06	3.26742e-05	3.95514
209050_s_at	RALGDS	5900	0.267851	1.20401	9.07408	5.10769	4.28323e-07	5.74689e-06	5.81906
217728_at	S100A6	6277	0.267685	1.20387	9.19969	3.33026	0.000916386	0.00478863	-1.401
216908_x_at	LOC730092	730092	0.267415	1.20365	8.10252	7.48271	2.35617e-13	1.34753e-11	19.7458
217798_at	CNOT2	4848	0.267324	1.20357	9.53518	4.36992	1.4452e-05	0.000130304	2.47318
235009_at	BOD1L	259282	0.267271	1.20353	5.37406	2.94934	0.00329818	0.0141978	-2.56774
201015_s_at	JUP	3728	0.267084	1.20337	10.1743	2.59117	0.00977825	0.0347973	-3.53892
223216_x_at	ZNF395	55893	0.266971	1.20328	8.10433	5.72404	1.5849e-08	3.05984e-07	8.98138
210396_s_at	BOLA2 /// LOC440354 /// LOC595101	440354 /// 552900 /// 595101	0.26691	1.20323	9.82888	6.07132	2.15004e-09	5.0779e-08	10.9063
203282_at	GBE1	2632	0.266733	1.20308	7.88653	3.87424	0.000117721	0.000813289	0.501442
36711_at	MAFF	23764	0.266682	1.20304	10.4945	2.10585	0.0355976	0.0977155	-4.65815
1563113_at	UBR4	23352	0.266396	1.2028	6.5431	6.17245	1.17948e-09	2.98695e-08	11.4859
214016_s_at	SFPQ	6421	0.266305	1.20272	11.5195	5.74404	1.41657e-08	2.76117e-07	9.08943
209015_s_at	DNAJB6	10049	0.266224	1.20266	6.66348	2.92567	0.00355626	0.0151066	-2.63571
219742_at	PRR7	80758	0.266179	1.20262	7.5352	4.98406	7.98153e-07	9.99291e-06	5.22459
1555395_at	AKAP12	9590	0.266145	1.20259	6.6108	4.56094	6.08034e-06	6.07979e-05	3.29273
223245_at	STRBP	55342	0.266129	1.20258	8.17396	4.76531	2.32479e-06	2.58087e-05	4.20591
224823_at	MYLK	4638	0.266122	1.20257	7.76926	2.05844	0.0399437	0.107051	-4.75529
233168_s_at	RP3-402G11.5	83642	0.266068	1.20253	8.34189	6.4129	2.7364e-10	8.05235e-09	12.898
240703_s_at	HERC1	8925	0.266064	1.20252	6.40295	4.15081	3.75118e-05	0.000301434	1.57384
236946_at	---	---	0.265938	1.20242	6.1063	6.21992	8.87262e-10	2.32555e-08	11.7609
226609_at	DCBLD1	285761	0.265771	1.20228	5.01415	5.50117	5.41768e-08	9.17632e-07	7.79998
210658_s_at	GGA2	23062	0.265741	1.20225	7.52379	5.2399	2.16984e-07	3.17039e-06	6.46961
202723_s_at	FOXO1	2308	0.265727	1.20224	8.46317	2.52363	0.0118507	0.0406766	-3.70828
241762_at	FBXO32	114907	0.265596	1.20213	4.91603	7.70799	4.76289e-14	3.15192e-12	21.3017
219225_at	LOC100134440 /// PGBD5	100134440 /// 79605	0.265504	1.20206	5.31742	6.93672	9.6633e-12	3.87916e-10	16.1374
212196_at	IL6ST	3572	0.265397	1.20197	8.34307	2.7554	0.00602521	0.0233504	-3.10884
43511_s_at	---	---	0.265343	1.20192	7.47688	6.46484	1.98358e-10	6.0018e-09	13.2093
212119_at	RHOQ	23433	0.26517	1.20178	7.70013	4.86953	1.40414e-06	1.64993e-05	4.68595
217893_s_at	AKIRIN1	79647	0.265169	1.20178	8.94324	5.0398	6.03829e-07	7.81288e-06	5.49095
203321_s_at	ADNP2	22850	0.265125	1.20174	9.64652	3.52953	0.000445484	0.00257006	-0.736171
214326_x_at	JUND	3727	0.265082	1.2017	10.3922	3.95308	8.55558e-05	0.000617038	0.799973
1564053_a_at	YTHDF3	253943	0.265069	1.20169	7.88106	4.18877	3.18938e-05	0.000261674	1.72653
1554833_at	MCTP2	55784	0.264946	1.20159	5.35793	5.54594	4.24636e-08	7.39394e-07	8.03391
213101_s_at	ACTR3	10096	0.264942	1.20159	10.5689	5.46149	6.7133e-08	1.11295e-06	7.59415
1565602_at	---	---	0.264922	1.20157	4.57442	7.19897	1.67053e-12	7.7932e-11	17.8416
202140_s_at	CLK3	1198	0.264919	1.20157	8.26847	8.58899	6.40801e-17	7.76847e-15	27.7479
225833_at	DAGLB	221955	0.264918	1.20157	8.23328	3.17493	0.00156907	0.00758654	-1.89335
221497_x_at	EGLN1	54583	0.264911	1.20156	7.69314	3.16975	0.00159686	0.00769576	-1.90937
207169_x_at	DDR1	780	0.26489	1.20154	7.75681	4.5747	5.7058e-06	5.74732e-05	3.35302
1556006_s_at	CSNK1A1	1452	0.264855	1.20152	8.15242	4.32198	1.78704e-05	0.000156656	2.27265
220603_s_at	MCTP2	55784	0.264854	1.20151	6.14678	3.85896	0.000125153	0.000858562	0.444243
220467_at	---	---	0.264675	1.20137	5.85546	5.0819	4.88238e-07	6.47294e-06	5.69394
244887_at	---	---	0.264577	1.20128	4.61419	5.76134	1.28503e-08	2.53459e-07	9.18322
202147_s_at	IFRD1	3475	0.264463	1.20119	8.69476	4.08999	4.85187e-05	0.000377832	1.33197
1566825_at	---	---	0.264376	1.20112	5.44796	2.39773	0.0167764	0.0537094	-4.01228
210749_x_at	DDR1	780	0.264362	1.2011	8.16489	4.81451	1.8345e-06	2.08744e-05	4.43132
244839_at	TTN	7273	0.264243	1.20101	4.8245	9.12994	8.42166e-19	1.52468e-16	31.9802
200661_at	CTSA	5476	0.264224	1.20099	7.99056	5.65087	2.38373e-08	4.412e-07	8.58881
239977_at	C12orf42	374470	0.264172	1.20095	5.4661	8.43197	2.16896e-16	2.36703e-14	26.5578
203556_at	ZHX2	22882	0.264083	1.20087	8.85123	3.74533	0.000196041	0.0012732	0.0256878
226630_at	C14orf106	55320	0.264058	1.20085	8.33047	3.91957	9.80517e-05	0.000693977	0.672379
236224_at	RIT1	6016	0.263968	1.20078	8.84817	4.0335	6.14343e-05	0.00046298	1.1104
207563_s_at	OGT	8473	0.26395	1.20076	7.66999	5.13861	3.65834e-07	5.01177e-06	5.96982
201465_s_at	JUN	3725	0.263874	1.2007	9.53443	3.29601	0.00103367	0.00531913	-1.51152
1552931_a_at	PDE8A	5151	0.263577	1.20045	5.82851	7.11717	2.90486e-12	1.30827e-10	17.3042
211922_s_at	CAT	847	0.263493	1.20038	8.20764	3.9939	7.23697e-05	0.000532617	0.95678
229543_at	FAM26F	441168	0.263314	1.20023	6.87326	3.07285	0.00220833	0.0101548	-2.20449
201371_s_at	CUL3	8452	0.263271	1.2002	9.89397	4.58747	5.37804e-06	5.45334e-05	3.40914
227134_at	SYTL1	84958	0.263155	1.2001	8.89627	3.4202	0.000664654	0.00364018	-1.10555
221517_s_at	MED17	9440	0.263042	1.20001	9.25495	4.91764	1.10907e-06	1.33653e-05	4.91079
210681_s_at	USP15	9958	0.263009	1.19998	8.38954	4.67909	3.50312e-06	3.72922e-05	3.8161
208707_at	EIF5	1983	0.262904	1.19989	9.06678	4.70323	3.12532e-06	3.36703e-05	3.92454
242019_at	LASS6	253782	0.262834	1.19983	5.28613	5.71581	1.65977e-08	3.18637e-07	8.93697
217616_at	---	---	0.262812	1.19982	6.05067	6.3233	4.74269e-10	1.31695e-08	12.3662
213024_at	TMF1	7110	0.262786	1.19979	7.16743	4.43971	1.05722e-05	9.91653e-05	2.76877
202613_at	CTPS	1503	0.262785	1.19979	7.20128	5.42392	8.21449e-08	1.33431e-06	7.40051
212599_at	AUTS2	26053	0.262716	1.19974	9.65335	2.51327	0.0122008	0.0416379	-3.73386
226982_at	ELL2	22936	0.262631	1.19966	7.36784	2.32808	0.0202119	0.0622127	-4.17389
216836_s_at	ERBB2	2064	0.2626	1.19964	6.43011	8.06842	3.41077e-15	2.9507e-13	23.8703
229530_at	GUCY1A3	2982	0.262591	1.19963	6.59242	3.19194	0.0014809	0.00723189	-1.84056
206302_s_at	NUDT4 /// NUDT4P1	11163 /// 440672	0.262535	1.19958	9.07492	4.51274	7.58773e-06	7.39631e-05	3.08282
218023_s_at	FAM53C	51307	0.262481	1.19954	10.1468	4.98976	7.75777e-07	9.74847e-06	5.25173
226665_at	AHSA2	130872	0.26245	1.19951	6.93872	4.19453	3.11155e-05	0.000256172	1.74979
218102_at	DERA	51071	0.26242	1.19949	7.50771	4.08418	4.97169e-05	0.00038568	1.30906
1554999_at	RASGEF1B	153020	0.262324	1.19941	7.02397	3.30377	0.00100595	0.00520244	-1.48659
201113_at	TUFM	7284	0.262237	1.19934	9.89072	6.14633	1.3785e-09	3.42278e-08	11.3354
202425_x_at	PPP3CA	5530	0.262094	1.19922	8.05554	3.91011	0.000101879	0.000717168	0.636559
209383_at	DDIT3 /// NR1H3	10062 /// 1649	0.262081	1.19921	9.04605	4.35502	1.54411e-05	0.000137961	2.41063
209615_s_at	PAK1	5058	0.262061	1.19919	5.85351	5.59994	3.15835e-08	5.66359e-07	8.31832
212361_s_at	ATP2A2	488	0.261904	1.19906	8.03287	5.01073	6.98645e-07	8.88749e-06	5.35169
212552_at	HPCAL1	3241	0.261729	1.19891	9.18828	4.5294	7.03021e-06	6.91449e-05	3.15513
219357_at	GTPBP1	9567	0.26169	1.19888	8.66533	6.00739	3.12903e-09	7.12831e-08	10.5443
1556732_at	EML4	27436	0.26169	1.19888	6.40643	3.71901	0.000217163	0.00139069	-0.0695578
233630_at	CDS2	8760	0.261592	1.1988	7.16679	3.99602	7.17392e-05	0.000528903	0.964981
239660_at	C20orf74	57186	0.261301	1.19856	6.70672	4.85664	1.49524e-06	1.74126e-05	4.62606
219078_at	GPATCH2	55105	0.261271	1.19853	6.51937	5.91994	5.19935e-09	1.12584e-07	10.0547
223741_s_at	TTYH2	94015	0.26122	1.19849	7.06595	4.68373	3.42726e-06	3.66202e-05	3.8369
1554733_at	MGC24125	439935	0.26117	1.19845	6.3065	2.38746	0.0172483	0.0549242	-4.0364
219582_at	OGFRL1	79627	0.261101	1.19839	8.46087	2.88155	0.0040869	0.0169474	-2.76096
214499_s_at	BCLAF1	9774	0.261051	1.19835	8.53947	4.35581	1.53873e-05	0.00013758	2.41394
202990_at	PYGL	5836	0.261014	1.19832	5.81622	5.37113	1.08863e-07	1.7158e-06	7.13043
227396_at	PTPRJ	5795	0.260906	1.19823	6.41805	5.3252	1.38814e-07	2.12715e-06	6.89746
212181_s_at	NUDT4 /// NUDT4P1	11163 /// 440672	0.260887	1.19822	8.57787	4.54342	6.59174e-06	6.5409e-05	3.21617
1554229_at	C5orf41	153222	0.260812	1.19815	8.24338	3.85248	0.000128436	0.000877672	0.420056
242106_at	---	---	0.260796	1.19814	7.99358	4.90944	1.15472e-06	1.38726e-05	4.87234
203839_s_at	TNK2	10188	0.260778	1.19812	7.75668	8.53949	9.42873e-17	1.10626e-14	27.3709
240370_at	---	---	0.260534	1.19792	6.53911	3.38368	0.00075791	0.00407862	-1.22646
200774_at	FAM120A	23196	0.260336	1.19776	9.69739	4.54093	6.66757e-06	6.61254e-05	3.20533
212577_at	SMCHD1	23347	0.260278	1.19771	8.63431	3.88899	0.000110947	0.00077364	0.556832
221510_s_at	GLS	2744	0.260243	1.19768	8.92694	3.56142	0.000395625	0.00232314	-0.626327
225340_s_at	CAPRIN1	4076	0.260236	1.19767	9.41516	4.71727	2.92377e-06	3.16737e-05	3.9879
217783_s_at	YPEL5	51646	0.260069	1.19754	12.2945	5.07305	5.10615e-07	6.73243e-06	5.65112
227462_at	ERAP2	64167	0.260037	1.19751	7.77375	2.93166	0.00348926	0.0148834	-2.61856
219506_at	C1orf54	79630	0.25999	1.19747	8.42716	3.52282	0.000456696	0.0026262	-0.75916
233870_at	NAV1	89796	0.259933	1.19742	7.00146	5.42652	8.10091e-08	1.3186e-06	7.41387
239494_at	---	---	0.259862	1.19736	8.11929	3.42507	0.000653048	0.00358416	-1.08932
214688_at	TLE4	7091	0.259856	1.19736	5.71322	7.74317	3.69804e-14	2.52738e-12	21.5481
201573_s_at	ETF1	2107	0.259791	1.1973	9.25878	4.59513	5.19015e-06	5.28734e-05	3.44287
236213_at	---	---	0.259687	1.19722	7.46805	4.52564	7.15261e-06	7.01721e-05	3.13877
240421_x_at	---	---	0.259652	1.19719	6.22038	6.30714	5.23329e-10	1.44001e-08	12.2711
228850_s_at	---	---	0.259642	1.19718	4.80054	5.03362	6.2287e-07	8.03778e-06	5.4613
234491_s_at	SAV1	60485	0.259439	1.19701	7.28994	4.53762	6.76984e-06	6.69633e-05	3.1909
225240_s_at	MSI2	124540	0.259331	1.19692	9.9561	3.98781	7.42066e-05	0.00054467	0.933287
203787_at	SSBP2	23635	0.259265	1.19687	9.78086	3.81386	0.000149762	0.00100395	0.276667
204882_at	ARHGAP25	9938	0.259256	1.19686	7.47846	5.79801	1.04437e-08	2.10472e-07	9.38284
203624_at	SFRS17A	8227	0.259129	1.19676	10.1247	6.00731	3.13051e-09	7.12872e-08	10.5439
208817_at	COMT	1312	0.259061	1.1967	8.1568	4.62592	4.49655e-06	4.65446e-05	3.57901
206089_at	NELL1	4745	0.25889	1.19656	6.14532	6.98763	6.90197e-12	2.86659e-10	16.464
225732_at	KLHDC5	57542	0.258852	1.19653	7.07699	3.87886	0.000115556	0.000800457	0.518787
208901_s_at	TOP1	7150	0.258671	1.19638	9.14831	5.09891	4.47871e-07	5.97836e-06	5.7764
225635_s_at	LOC401504	401504	0.258574	1.1963	7.59335	4.38354	1.36015e-05	0.000123573	2.5305
224923_at	TTC7A	57217	0.258528	1.19626	8.66125	5.91472	5.3582e-09	1.15703e-07	10.0257
207112_s_at	GAB1	2549	0.258464	1.1962	6.74318	3.65246	0.000280512	0.00173425	-0.307485
201329_s_at	ETS2	2114	0.258372	1.19613	9.55798	3.28604	0.00107034	0.00547178	-1.54349
1555419_a_at	ASAH1	427	0.258367	1.19612	7.15253	5.51034	5.15461e-08	8.78792e-07	7.84777
1552263_at	MAPK1	5594	0.258364	1.19612	6.85209	3.96505	8.14702e-05	0.000591394	0.845797
1561786_at	---	---	0.258239	1.19602	4.7591	7.38197	4.75644e-13	2.52975e-11	19.0626
564_at	GNA11	2767	0.258235	1.19601	7.61266	4.30128	1.95733e-05	0.000169781	2.18674
211148_s_at	ANGPT2	285	0.257998	1.19582	5.61387	6.81817	2.09902e-11	7.83906e-10	15.385
236662_at	---	---	0.257975	1.1958	7.45059	3.5774	0.000372655	0.00220914	-0.57093
209130_at	SNAP23	8773	0.25788	1.19572	8.41278	4.10604	4.53472e-05	0.000355974	1.39549
200846_s_at	PPP1CA	5499	0.257813	1.19566	9.90637	4.79587	2.00727e-06	2.26237e-05	4.34564
37652_at	CABIN1	23523	0.257728	1.19559	7.82759	8.20414	1.23305e-15	1.14461e-13	24.8623
232693_s_at	FBXO16 /// ZNF395	157574 /// 55893	0.257618	1.1955	7.58426	5.53153	4.59362e-08	7.93542e-07	7.95842
215739_s_at	TUBGCP3	10426	0.257571	1.19546	6.29334	6.56592	1.05397e-10	3.38379e-09	13.8214
235661_at	---	---	0.25754	1.19544	6.59393	5.96655	3.96967e-09	8.8444e-08	10.3148
1556496_a_at	---	---	0.257506	1.19541	5.70937	8.4459	1.94793e-16	2.14724e-14	26.6627
221765_at	UGCG	7357	0.257433	1.19535	6.33917	4.02043	6.48578e-05	0.000485169	1.05953
204157_s_at	KIAA0999	23387	0.257412	1.19533	6.77045	5.26077	1.94626e-07	2.87833e-06	6.57373
203553_s_at	MAP4K5	11183	0.257281	1.19522	7.19102	5.19549	2.73125e-07	3.88175e-06	6.24937
1555751_a_at	GEMIN7	79760	0.257231	1.19518	7.71623	6.33594	4.39022e-10	1.23032e-08	12.4409
217594_at	ZCCHC11	23318	0.257156	1.19512	6.1226	5.23589	2.21551e-07	3.23107e-06	6.44967
206666_at	GZMK	3003	0.257146	1.19511	6.5365	3.85291	0.000128218	0.000876508	0.421646
203132_at	RB1	5925	0.257111	1.19508	8.08416	2.33174	0.0200169	0.0617586	-4.1655
205968_at	KCNS3	3790	0.257042	1.19503	5.66902	5.94742	4.4354e-09	9.77474e-08	10.2079
226158_at	KLHL24	54800	0.257034	1.19502	8.82002	3.45148	0.00059341	0.00329187	-1.00102
226475_at	FAM118A	55007	0.257021	1.19501	6.77823	7.57211	1.25502e-13	7.59053e-12	20.3586
36566_at	CTNS	1497	0.256973	1.19497	6.71962	5.26991	1.85562e-07	2.75695e-06	6.6194
200602_at	APP	351	0.256849	1.19487	7.24096	1.93567	0.053339	0.134083	-4.99663
203848_at	AKAP8	10270	0.256792	1.19482	8.47984	6.33108	4.52247e-10	1.26299e-08	12.4122
215269_at	TRAPPC10	7109	0.256783	1.19481	8.11008	4.35169	1.56713e-05	0.000139799	2.39665
242664_at	---	---	0.256694	1.19474	4.59163	3.84991	0.000129761	0.000885617	0.410474
207700_s_at	NCOA3	8202	0.256562	1.19463	6.70913	3.92217	9.70251e-05	0.00068778	0.682226
206011_at	CASP1	834	0.256557	1.19462	5.78788	3.34343	0.000874701	0.00459584	-1.35824
214305_s_at	SF3B1	23451	0.256525	1.1946	9.0297	4.43747	1.06793e-05	9.99986e-05	2.75923
227449_at	EPHA4	2043	0.256517	1.19459	4.83688	3.51375	0.00047228	0.00270613	-0.790183
202880_s_at	CYTH1	9267	0.256514	1.19459	8.66597	4.55631	6.21183e-06	6.19879e-05	3.27245
242433_at	ZBTB11	27107	0.256487	1.19457	7.32443	5.14139	3.60661e-07	4.94835e-06	5.98344
227538_at	MED26	9441	0.256437	1.19453	9.85652	3.97667	7.76801e-05	0.000567195	0.890423
1563077_at	---	---	0.256397	1.19449	6.58686	6.16263	1.25074e-09	3.14266e-08	11.4293
219383_at	FLJ14213	79899	0.256318	1.19443	5.7766	3.88951	0.000110714	0.0007723	0.558795
226711_at	FOXN2	3344	0.2563	1.19441	8.15593	3.96361	8.19536e-05	0.000594115	0.840256
47560_at	LPHN1	22859	0.256262	1.19438	7.25217	4.66376	3.7655e-06	3.97987e-05	3.74748
219947_at	CLEC4A	50856	0.256158	1.19429	6.18361	2.70893	0.00692668	0.0261689	-3.23315
242287_at	CLIP1	6249	0.256094	1.19424	6.88841	6.60291	8.34503e-11	2.74527e-09	14.0475
213910_at	IGFBP7	3490	0.255986	1.19415	4.82618	6.33662	4.37215e-10	1.22588e-08	12.4449
213158_at	---	---	0.255978	1.19414	6.87712	3.90691	0.000103208	0.000725215	0.624438
201346_at	ADIPOR2	79602	0.25597	1.19414	8.07314	4.44545	1.03017e-05	9.69273e-05	2.79329
235716_at	---	---	0.255907	1.19409	10.0021	3.72542	0.000211832	0.00136082	-0.0464288
236831_at	CCDC50	152137	0.25583	1.19402	5.04306	4.89981	1.21069e-06	1.45037e-05	4.82721
201315_x_at	IFITM2	10581	0.255822	1.19402	11.1746	3.34948	0.000856137	0.00451522	-1.33852
203701_s_at	TRMT1	55621	0.255775	1.19398	8.00545	7.68778	5.50623e-14	3.59681e-12	21.1605
213677_s_at	PMS1	5378	0.255712	1.19392	6.85744	3.25623	0.00118731	0.00597754	-1.63851
227167_s_at	---	---	0.255627	1.19385	8.84365	3.44713	0.000602866	0.00333722	-1.0156
212276_at	LPIN1	23175	0.255586	1.19382	8.13423	4.62131	4.59441e-06	4.74229e-05	3.55857
215221_at	---	---	0.255404	1.19367	7.76664	4.8391	1.62844e-06	1.88116e-05	4.54477
218276_s_at	SAV1	60485	0.25539	1.19366	7.11378	4.68083	3.47458e-06	3.70389e-05	3.82387
202080_s_at	TRAK1	22906	0.255316	1.1936	8.08506	5.21534	2.46483e-07	3.54643e-06	6.34759
206506_s_at	SUPT3H	8464	0.255184	1.19349	7.28076	4.71801	2.91358e-06	3.15696e-05	3.99122
200921_s_at	BTG1	694	0.255086	1.19341	11.9803	5.20313	2.62556e-07	3.74811e-06	6.28713
204912_at	IL10RA	3587	0.255055	1.19338	7.69103	3.32314	0.000939712	0.00489741	-1.42408
221919_at	HNRNPA1 /// LOC728844	3178 /// 728844	0.254975	1.19332	8.59258	3.95413	8.51908e-05	0.000614811	0.803976
201411_s_at	PLEKHB2	55041	0.254895	1.19325	7.57248	5.2826	1.73644e-07	2.6018e-06	6.68298
222221_x_at	EHD1	10938	0.254894	1.19325	8.19949	4.36634	1.46841e-05	0.00013207	2.45813
221156_x_at	CCPG1	9236	0.254814	1.19318	4.87485	4.83577	1.65493e-06	1.90934e-05	4.52941
218158_s_at	APPL1	26060	0.254805	1.19317	6.68635	4.49807	8.11342e-06	7.85831e-05	3.01936
235163_at	MOBKL2A	126308	0.254741	1.19312	6.91938	6.10633	1.74826e-09	4.22759e-08	11.106
225803_at	FBXO32	114907	0.254688	1.19308	6.00215	7.49171	2.21193e-13	1.27864e-11	19.8072
1563473_at	---	---	0.254686	1.19308	10.1551	3.76702	0.000180105	0.00118172	0.104656
242814_at	SERPINB9	5272	0.254624	1.19303	9.40404	2.36009	0.0185629	0.0581819	-4.10018
227407_at	TAPT1	202018	0.254464	1.19289	9.16295	3.55238	0.000409192	0.00239356	-0.657544
218376_s_at	MICAL1	64780	0.254448	1.19288	9.08179	4.34986	1.57987e-05	0.000140775	2.38901
221833_at	LONP2	83752	0.254417	1.19285	6.87227	5.25023	2.05622e-07	3.02621e-06	6.5211
225641_at	MEF2D	4209	0.2544	1.19284	9.42859	5.93293	4.82341e-09	1.0532e-07	10.1271
1554015_a_at	CHD2	1106	0.254379	1.19282	7.60669	5.11981	4.02687e-07	5.44524e-06	5.87805
234151_at	---	---	0.254275	1.19274	8.35245	2.82	0.00494784	0.0198564	-2.9326
235700_at	CT45A5	441521	0.254168	1.19265	4.58918	3.88876	0.000111047	0.000774227	0.555987
226025_at	ANKRD28	23243	0.254115	1.1926	9.07888	3.17422	0.00157289	0.00760165	-1.89557
223082_at	SH3KBP1	30011	0.253987	1.1925	9.80698	3.84656	0.000131509	0.000896093	0.397978
219359_at	ATHL1	80162	0.253969	1.19248	8.15773	3.52807	0.000447909	0.00258137	-0.741193
209269_s_at	SYK	6850	0.253941	1.19246	7.26245	4.71219	2.99525e-06	3.23583e-05	3.96494
243473_at	---	---	0.253751	1.1923	6.43698	4.76386	2.34104e-06	2.59838e-05	4.19928
210095_s_at	IGFBP3	3486	0.25366	1.19223	6.02509	5.16687	3.16492e-07	4.42107e-06	6.10838
203836_s_at	MAP3K5	4217	0.253446	1.19205	6.4682	5.33385	1.32625e-07	2.04318e-06	6.94117
232948_at	---	---	0.253394	1.19201	6.35212	7.46833	2.60589e-13	1.47645e-11	19.6478
215379_x_at	IGL@	3535	0.253329	1.19195	9.05786	2.84238	0.00461732	0.0187655	-2.87059
209039_x_at	EHD1	10938	0.253291	1.19192	8.68303	4.3322	1.70825e-05	0.000150521	2.31523
229594_at	SPTY2D1	144108	0.253257	1.19189	8.55046	4.58862	5.3493e-06	5.42722e-05	3.41422
215533_s_at	UBE4B	10277	0.253209	1.19186	6.14078	10.6844	1.13607e-24	6.14995e-22	45.2127
206303_s_at	NUDT4	11163	0.253179	1.19183	7.78796	5.2432	2.13292e-07	3.12535e-06	6.48604
201722_s_at	GALNT1	2589	0.253077	1.19175	8.59428	3.58664	0.00035994	0.00214376	-0.538764
1552641_s_at	ATAD3A /// ATAD3B /// LOC732419	55210 /// 732419 /// 83858	0.253026	1.1917	7.1605	8.40562	2.65678e-16	2.85382e-14	26.3598
46142_at	LMF1	64788	0.252991	1.19168	7.08736	3.69876	0.000234851	0.00148737	-0.142391
1556420_s_at	YPEL2	388403	0.252898	1.1916	6.55139	4.42137	1.14821e-05	0.000106549	2.69066
238568_s_at	---	---	0.252827	1.19154	6.47884	5.21616	2.45441e-07	3.53926e-06	6.35165
210594_x_at	MPZL1	9019	0.252754	1.19148	6.77405	7.94052	8.78916e-15	7.02555e-13	22.9477
242693_at	---	---	0.252736	1.19146	6.50112	3.25878	0.00117683	0.00593406	-1.63039
1569856_at	TPP2	7174	0.252674	1.19141	7.68994	3.80277	0.000156474	0.00104308	0.23577
224252_s_at	FXYD5	53827	0.252644	1.19139	10.2505	4.64278	4.15552e-06	4.33925e-05	3.65389
241763_s_at	FBXO32	114907	0.252619	1.19137	5.45512	7.97598	6.76848e-15	5.51515e-13	23.2023
200643_at	HDLBP	3069	0.252576	1.19133	7.35162	6.92844	1.02049e-11	4.07859e-10	16.0845
219999_at	MAN2A2	4122	0.252529	1.19129	7.05377	7.50065	2.07732e-13	1.21214e-11	19.8683
212202_s_at	TMEM87A	25963	0.252505	1.19127	8.37644	4.45943	9.67082e-06	9.16858e-05	2.8531
1560199_x_at	LOC728153	728153	0.252425	1.19121	8.75053	4.10273	4.59853e-05	0.00036031	1.38236
220933_s_at	ZCCHC6	79670	0.252342	1.19114	6.96067	5.50203	5.39232e-08	9.14186e-07	7.80448
222175_s_at	MED15	51586	0.252339	1.19114	8.07283	8.05786	3.68968e-15	3.15209e-13	23.7936
211675_s_at	MDFIC	29969	0.252262	1.19107	6.87513	2.55626	0.0108051	0.037732	-3.627
210113_s_at	NLRP1	22861	0.251913	1.19079	7.57115	4.87491	1.36769e-06	1.61404e-05	4.71101
222459_at	AKIRIN1	79647	0.251833	1.19072	9.42515	4.82362	1.7554e-06	2.00914e-05	4.47328
1554667_s_at	METTL8	79828	0.251791	1.19068	6.43736	5.22734	2.31612e-07	3.35454e-06	6.40715
201101_s_at	BCLAF1	9774	0.251607	1.19053	8.61205	4.00069	7.03728e-05	0.000520232	0.983007
228157_at	ZNF207	7756	0.25151	1.19045	7.10681	3.64882	0.000284444	0.00175333	-0.320409
205092_x_at	ZBTB1	22890	0.251505	1.19045	4.99849	3.94915	8.69394e-05	0.000625367	0.784953
232303_at	ZNF608	57507	0.251504	1.19045	6.02566	4.80434	1.92686e-06	2.1839e-05	4.38456
236704_at	---	---	0.251397	1.19036	5.59212	7.06005	4.26133e-12	1.85796e-10	16.9321
222787_s_at	TMEM106B	54664	0.251333	1.19031	5.99983	3.36637	0.000806237	0.00429673	-1.28332
203686_at	MPG	4350	0.251263	1.19025	7.77859	6.21286	9.25729e-10	2.41365e-08	11.7199
1561690_at	---	---	0.251223	1.19022	8.22567	3.01061	0.00270761	0.0120631	-2.38935
210656_at	EED	8726	0.251156	1.19016	5.95615	4.64438	4.12434e-06	4.31146e-05	3.66104
233309_at	---	---	0.251098	1.19011	6.80552	3.68529	0.000247358	0.00155398	-0.190628
202232_s_at	EIF3M	10480	0.251068	1.19009	10.232	5.65129	2.37816e-08	4.40916e-07	8.59106
224937_at	PTGFRN	5738	0.251026	1.19005	3.99301	7.53072	1.6812e-13	9.90513e-12	20.0741
201648_at	JAK1	3716	0.250901	1.18995	9.51464	4.48757	8.51104e-06	8.19118e-05	2.97405
230389_at	FNBP1	23048	0.250881	1.18993	7.84158	3.54455	0.000421303	0.00245285	-0.684537
225971_at	DDHD1	80821	0.250574	1.18968	7.31701	4.24088	2.54739e-05	0.000214605	1.93825
235949_at	---	---	0.25057	1.18968	4.66159	5.35145	1.20839e-07	1.88283e-06	7.03038
228433_at	NFYA	4800	0.250556	1.18967	6.84762	4.79118	2.05312e-06	2.30932e-05	4.32415
1559582_at	RHOQ	23433	0.250536	1.18965	8.25904	4.52694	7.1101e-06	6.98427e-05	3.14442
207168_s_at	H2AFY	9555	0.250421	1.18955	11.7341	5.95524	4.23904e-09	9.3986e-08	10.2515
200665_s_at	SPARC	6678	0.250408	1.18954	6.7439	3.1344	0.00179911	0.00853505	-2.01808
200842_s_at	EPRS	2058	0.250399	1.18954	7.09184	5.22476	2.34732e-07	3.39613e-06	6.39434
226858_at	CSNK1E	1454	0.250376	1.18952	9.89681	3.96742	8.0684e-05	0.000586622	0.85488
239328_at	---	---	0.250355	1.1895	10.1878	2.71547	0.00679281	0.0257649	-3.21577
202792_s_at	SAPS2	9701	0.250283	1.18944	7.08771	7.23723	1.28744e-12	6.1909e-11	18.0947
203824_at	TSPAN8	7103	0.250274	1.18943	4.86138	6.01686	2.96052e-09	6.78116e-08	10.5977
225925_s_at	USP48	84196	0.250231	1.1894	7.87807	4.90542	1.17777e-06	1.41309e-05	4.85349
201328_at	ETS2	2114	0.250207	1.18938	9.73242	3.04033	0.00245761	0.0111169	-2.30156
216305_s_at	C2orf3	6936	0.25008	1.18927	6.77528	4.93598	1.01314e-06	1.23316e-05	4.99705
208854_s_at	STK24	8428	0.250073	1.18927	8.9648	5.6889	1.92923e-08	3.6448e-07	8.79225
209138_x_at	IGL@	3535	0.249952	1.18917	10.2259	2.44299	0.0148296	0.0486886	-3.90476
221831_at	LUZP1	7798	0.249942	1.18916	7.75211	6.37213	3.51734e-10	1.0111e-08	12.6552
202316_x_at	UBE4B	10277	0.24991	1.18913	6.1792	9.82849	2.34301e-21	6.4699e-19	37.7371
238796_at	---	---	0.249505	1.1888	6.0391	4.08316	4.99298e-05	0.000386947	1.30504
201394_s_at	RBM5	10181	0.249478	1.18878	8.61881	5.46364	6.63611e-08	1.10215e-06	7.60525
201912_s_at	GSPT1	2935	0.249403	1.18872	8.33566	4.10335	4.58653e-05	0.000359535	1.38481
222538_s_at	APPL1	26060	0.249356	1.18868	5.93866	5.46511	6.58354e-08	1.09409e-06	7.61288
230040_at	ADAMTS18	170692	0.249339	1.18866	4.99088	6.69573	4.62314e-11	1.60082e-09	14.6196
229437_at	MIRHG2	114614	0.249092	1.18846	8.03572	2.30192	0.0216531	0.0657639	-4.23338
206954_at	WIT1	51352	0.249035	1.18841	5.86997	7.42481	3.53157e-13	1.93476e-11	19.3521
1552610_a_at	JAK1	3716	0.248941	1.18833	8.23304	4.39946	1.26674e-05	0.000116226	2.59776
226098_at	IFT80	57560	0.248911	1.18831	6.81306	3.17486	0.00156943	0.00758764	-1.89356
232865_at	AFF4	27125	0.248735	1.18816	8.0815	4.26677	2.27621e-05	0.000194244	2.04436
201303_at	EIF4A3	9775	0.248731	1.18816	9.6521	3.92779	9.48355e-05	0.000673656	0.703584
210069_at	CHKB /// CPT1B	1120 /// 1375	0.24866	1.1881	7.31452	4.27594	2.187e-05	0.000187479	2.08207
201516_at	SRM	6723	0.248623	1.18807	8.21845	4.27302	2.21507e-05	0.000189707	2.07004
243538_at	---	---	0.248553	1.18802	6.61598	6.05206	2.40829e-09	5.62706e-08	10.7969
215230_x_at	EIF3C	8663	0.24855	1.18801	10.3754	5.87211	6.8458e-09	1.44404e-07	9.78962
227272_at	C15orf52	388115	0.24849	1.18796	6.15826	7.73125	4.0294e-14	2.70981e-12	21.4645
202336_s_at	PAM	5066	0.248445	1.18793	6.12822	2.99617	0.00283735	0.012543	-2.43172
232617_at	CTSS	1520	0.248365	1.18786	7.83644	4.66563	3.73264e-06	3.95048e-05	3.75581
240991_at	---	---	0.248338	1.18784	8.47928	2.974	0.00304765	0.0133049	-2.49638
207314_x_at	KIR3DL2 /// LOC727787	3812 /// 727787	0.248309	1.18781	6.13197	3.19574	0.00146179	0.00715263	-1.8287
209902_at	ATR	545	0.248169	1.1877	6.5941	5.2896	1.67384e-07	2.51906e-06	6.71814
230218_at	HIC1	3090	0.248099	1.18764	6.00719	4.33069	1.71971e-05	0.000151433	2.30891
236023_at	CDK9	1025	0.248085	1.18763	6.93833	6.62033	7.47365e-11	2.48101e-09	14.1543
218166_s_at	RSF1	51773	0.248045	1.1876	6.32511	5.38657	1.0028e-07	1.59663e-06	7.20917
224304_x_at	NIN	51199	0.247981	1.18754	8.00018	5.7111	1.7041e-08	3.25889e-07	8.91161
244647_at	---	---	0.247944	1.18751	6.59257	5.24902	2.06922e-07	3.04126e-06	6.51507
224164_at	TPM3	7170	0.247787	1.18738	8.67759	3.06771	0.00224613	0.0103052	-2.21991
235339_at	SETDB2	83852	0.247755	1.18736	6.27228	3.82977	0.000140599	0.000951036	0.335584
1563272_at	TBC1D8B	54885	0.247588	1.18722	6.43515	4.09426	4.76537e-05	0.00037205	1.34887
204109_s_at	NFYA	4800	0.247562	1.1872	7.41251	5.1552	3.36029e-07	4.65714e-06	6.05109
224956_at	NUFIP2	57532	0.247469	1.18712	8.55416	3.77072	0.000177511	0.00116591	0.118176
202818_s_at	TCEB3	6924	0.247469	1.18712	7.61591	7.04871	4.59691e-12	1.99315e-10	16.8585
238611_at	---	---	0.247421	1.18708	8.83203	4.45324	9.94555e-06	9.39321e-05	2.82659
226546_at	---	---	0.247373	1.18704	8.93111	2.42476	0.0155883	0.050641	-3.94829
236274_at	EIF3B	8662	0.247105	1.18682	8.32046	6.77644	2.75093e-11	9.92785e-10	15.1228
237944_at	LRRFIP1	9208	0.24706	1.18679	6.23083	5.98739	3.51633e-09	7.90356e-08	10.4318
235777_at	ANKRD44	91526	0.247058	1.18678	5.17597	8.03326	4.42996e-15	3.74356e-13	23.6154
230391_at	---	---	0.247041	1.18677	6.54809	3.20272	0.00142739	0.00701039	-1.80695
209825_s_at	UCK2	7371	0.247023	1.18676	7.33077	3.58436	0.000363041	0.00215902	-0.546714
215233_at	JMJD6	23210	0.24701	1.18674	7.51489	4.29235	2.03547e-05	0.000175868	2.1498
218164_at	SPATA20	64847	0.247008	1.18674	7.32758	5.34962	1.22012e-07	1.89949e-06	7.02111
242176_at	MEF2A	4205	0.247008	1.18674	6.41931	4.53284	6.92022e-06	6.8235e-05	3.17007
202049_s_at	ZMYM4	9202	0.246919	1.18667	7.16048	5.25537	2.00189e-07	2.95341e-06	6.54674
241458_at	SETD2	29072	0.246884	1.18664	7.09121	5.3	1.58501e-07	2.39327e-06	6.77039
239780_at	---	---	0.246861	1.18662	5.51891	5.43284	7.83119e-08	1.27812e-06	7.44635
228083_at	CACNA2D4	93589	0.246779	1.18655	6.48763	3.00745	0.00273554	0.0121667	-2.39864
230392_at	---	---	0.246706	1.1865	6.5256	4.21772	2.81589e-05	0.000234372	1.84382
213138_at	ARID5A	10865	0.246607	1.18641	8.43167	3.71754	0.000218407	0.00139796	-0.074873
202317_s_at	UBE4B	10277	0.246594	1.1864	7.91974	8.19848	1.28689e-15	1.19256e-13	24.8207
201524_x_at	UBE2N	7334	0.246457	1.18629	10.7139	6.62016	7.48165e-11	2.48216e-09	14.1533
230609_at	CLINT1	9685	0.246409	1.18625	7.98699	2.67074	0.00775658	0.0286955	-3.33377
212420_at	ELF1	1997	0.246378	1.18623	9.65422	3.65483	0.000277992	0.00172073	-0.299106
215528_at	---	---	0.246371	1.18622	7.73963	3.45321	0.000589689	0.00327322	-0.995221
220012_at	ERO1LB	56605	0.246309	1.18617	7.67492	3.6164	0.000321724	0.00194949	-0.434702
1554676_at	SRGN	5552	0.246301	1.18616	6.31862	3.39396	0.000730479	0.00394758	-1.19253
212845_at	SAMD4A	23034	0.246196	1.18608	6.03192	5.88914	6.20827e-09	1.32077e-07	9.88381
241561_at	---	---	0.24619	1.18607	5.97662	3.61711	0.000320856	0.00194509	-0.432196
1555948_s_at	FAM120A	23196	0.246165	1.18605	7.84925	4.26259	2.3181e-05	0.000197295	2.02717
202191_s_at	GAS7	8522	0.246119	1.18601	8.20789	3.29608	0.00103344	0.00531844	-1.51132
205178_s_at	RBBP6	5930	0.246085	1.18598	8.35428	4.06126	5.47249e-05	0.000419118	1.21893
49111_at	---	---	0.245966	1.18589	7.1309	6.79318	2.46847e-11	9.03977e-10	15.2278
223608_at	EFCAB2	84288	0.24596	1.18588	6.74844	3.35619	0.00083596	0.00442484	-1.3166
213850_s_at	SFRS2IP	9169	0.245944	1.18587	7.61079	4.41785	1.1665e-05	0.000108026	2.67572
208002_s_at	ACOT7	11332	0.245752	1.18571	7.46589	3.31676	0.00096106	0.00499629	-1.4447
224190_x_at	NOD1	10392	0.245676	1.18565	6.56624	9.28101	2.42416e-19	4.71676e-17	33.1979
220615_s_at	FAR2	55711	0.245672	1.18564	6.33843	4.50728	7.77954e-06	7.56306e-05	3.05917
205922_at	VNN2	8875	0.245667	1.18564	5.90674	7.00999	5.94953e-12	2.5119e-10	16.6081
228846_at	MXD1	4084	0.245645	1.18562	7.18474	3.65744	0.000275237	0.00170445	-0.289854
1557293_at	LOC440993	440993	0.245621	1.1856	6.76244	3.34317	0.000875491	0.00459955	-1.35907
209240_at	OGT	8473	0.245552	1.18555	10.6327	3.99075	7.33124e-05	0.00053883	0.944649
220748_s_at	ZNF580	51157	0.245524	1.18552	8.34712	5.52262	4.82181e-08	8.28252e-07	7.91186
211386_at	MGC12488	84786	0.245522	1.18552	5.75701	6.00462	3.18003e-09	7.21146e-08	10.5287
236474_at	---	---	0.2455	1.1855	7.63137	4.95631	9.16155e-07	1.12741e-05	5.09303
232096_x_at	---	---	0.245442	1.18546	7.4725	5.71574	1.66038e-08	3.18643e-07	8.93662
226018_at	C7orf41	222166	0.245425	1.18544	5.89674	3.16922	0.00159975	0.007709	-1.91102
241946_at	ZDHHC21	340481	0.245404	1.18542	4.2785	6.88203	1.38401e-11	5.35534e-10	15.7889
222402_at	POMP	51371	0.245309	1.18535	6.82211	4.01961	6.50798e-05	0.000486497	1.05633
208631_s_at	HADHA	3030	0.245161	1.18523	9.0296	5.71611	1.65696e-08	3.18321e-07	8.9386
214043_at	PTPRD	5789	0.245151	1.18522	5.31734	2.67653	0.00762525	0.0282824	-3.31861
222644_s_at	GLT25D1	79709	0.245116	1.18519	6.38705	10.4679	8.16648e-24	3.65985e-21	43.2797
201409_s_at	PPP1CB	5500	0.245072	1.18515	9.14396	4.82441	1.74872e-06	2.00233e-05	4.47691
210129_s_at	TTLL3	26140	0.245027	1.18511	6.98869	9.5362	2.8576e-20	6.73446e-18	35.2893
238429_at	TMEM71	137835	0.244828	1.18495	6.20428	3.01296	0.00268708	0.0119814	-2.38246
218520_at	TBK1	29110	0.244794	1.18492	7.02437	5.4184	8.461e-08	1.3715e-06	7.37214
226542_at	---	---	0.244772	1.18491	6.82429	5.96458	4.01519e-09	8.94219e-08	10.3039
243878_at	---	---	0.244767	1.1849	4.72206	5.42523	8.15706e-08	1.32616e-06	7.40724
202741_at	PRKACB	5567	0.244714	1.18486	7.71774	2.48881	0.0130645	0.0440327	-3.79388
201892_s_at	IMPDH2	3615	0.244524	1.1847	10.2145	4.39626	1.28502e-05	0.00011763	2.58421
211822_s_at	NLRP1	22861	0.244404	1.1846	7.09059	5.32418	1.39568e-07	2.1369e-06	6.89227
1556683_x_at	---	---	0.244186	1.18442	7.5758	4.39716	1.27988e-05	0.000117274	2.58801
208393_s_at	RAD50	10111	0.244064	1.18432	6.19358	4.84484	1.58362e-06	1.83442e-05	4.57135
235507_at	PCMTD1	115294	0.243959	1.18424	6.72179	6.24232	7.75218e-10	2.06756e-08	11.8913
203386_at	TBC1D4	9882	0.243912	1.1842	6.42007	3.34908	0.000857352	0.00452007	-1.33983
226813_at	C1orf57	84284	0.243852	1.18415	6.92728	4.08806	4.89135e-05	0.000380581	1.32436
1562921_at	---	---	0.243598	1.18394	4.92814	3.95764	8.39768e-05	0.000607171	0.817417
204563_at	SELL	6402	0.243467	1.18383	8.38805	2.00493	0.0453816	0.118397	-4.86227
203640_at	MBNL2	10150	0.243443	1.18381	7.04574	3.41909	0.00066733	0.00365191	-1.10926
224570_s_at	IRF2BP2	359948	0.243418	1.18379	10.0819	4.7398	2.62639e-06	2.87656e-05	4.08989
239108_at	FAR2	55711	0.243271	1.18367	5.5129	4.02281	6.42212e-05	0.000481131	1.06878
32099_at	SAFB2	9667	0.243251	1.18366	8.63175	6.22282	8.71902e-10	2.29189e-08	11.7778
201523_x_at	UBE2N	7334	0.243248	1.18365	9.46524	5.78881	1.10029e-08	2.20603e-07	9.33262
204484_at	PIK3C2B	5287	0.242925	1.18339	9.34132	4.15587	3.67119e-05	0.000295963	1.59412
213566_at	RNASE6	6039	0.242905	1.18337	6.2558	2.86677	0.00428017	0.0176232	-2.8025
230607_at	---	---	0.24288	1.18335	7.24262	4.04366	5.8895e-05	0.000446675	1.15001
229302_at	TMEM178	130733	0.24286	1.18334	5.19924	6.74941	3.27511e-11	1.16504e-09	14.9537
218417_s_at	SLC48A1	55652	0.242796	1.18328	6.3691	6.27283	6.44604e-10	1.7456e-08	12.0696
226136_at	GLIPR1	11010	0.242792	1.18328	6.63741	3.38473	0.000755048	0.00406542	-1.22298
213371_at	LDB3	11155	0.242735	1.18323	4.73185	5.3294	1.35772e-07	2.08404e-06	6.9187
[truncated: 52,676 more rows]

## Sheet: Sup. Table 2
Probe.Set.ID	Gene.Symbol	Entrez.Gene	logFC	Fold Change	AveExpr	t	P.Value	adj.P.Val	B
204066_s_at	AGAP1	116987	4.43935	21.6959	6.71956	22.0468	4.87132e-56	8.87799e-52	115.747
1555579_s_at	PTPRM	5797	4.29396	19.616	5.68479	22.6558	9.16755e-58	2.50618e-53	119.585
209291_at	ID4	3400	3.75273	13.4798	5.07325	13.4555	5.23689e-30	6.09206e-27	57.3754
240758_at	---	---	3.73904	13.3525	5.59202	21.8215	2.14221e-55	2.92814e-51	114.315
242457_at	---	---	3.54406	11.6645	6.69149	13.2182	2.8815e-29	3.28221e-26	55.706
228863_at	PCDH17	27253	3.38307	10.4329	5.37872	19.0979	2.05027e-47	1.12099e-43	96.496
220059_at	STAP1	26228	3.30024	9.85079	8.19313	17.7248	2.91779e-43	8.86279e-40	87.1891
203921_at	CHST2	9435	3.25556	9.55042	8.33099	14.5525	1.95164e-33	2.73605e-30	65.1007
202409_at	IGF2 /// INS-IGF2	3481 /// 723961	3.16754	8.98516	6.18418	15.446	3.17165e-36	5.59388e-33	71.3795
227289_at	PCDH17	27253	3.16134	8.94659	5.43722	18.1853	1.15768e-44	4.52116e-41	90.3319
1560225_at	CNR1	1268	3.06854	8.38924	5.5249	12.1066	8.16657e-26	6.66428e-23	47.9209
1554343_a_at	STAP1	26228	2.97403	7.85726	7.60597	19.3877	2.78903e-48	1.69433e-44	98.4347
234985_at	LDLRAD3	143458	2.96692	7.81863	6.0908	20.0812	2.44509e-50	2.22808e-46	103.034
206756_at	CHST7	56548	2.95948	7.77845	7.07459	16.8079	1.89769e-40	4.51114e-37	80.874
233225_at	---	---	2.89056	7.41556	5.49518	22.6747	8.10775e-58	2.50618e-53	119.703
1559280_a_at	---	---	2.88602	7.39226	4.52492	18.0174	3.74483e-44	1.27968e-40	89.1889
211340_s_at	MCAM	4162	2.8748	7.33502	7.66917	11.3527	1.68945e-23	1.04966e-20	42.6979
204115_at	GNG11	2791	2.85698	7.24495	8.11086	8.19805	2.61656e-14	4.09915e-12	21.9918
213880_at	LGR5	8549	2.78837	6.90847	6.27095	9.67125	1.80473e-18	5.45159e-16	31.3593
239956_at	---	---	2.75039	6.729	5.87715	18.0324	3.37297e-44	1.22945e-40	89.2907
244665_at	---	---	2.73241	6.64566	7.42806	11.3114	2.25687e-23	1.34124e-20	42.4142
205413_at	MPPED2	744	2.70921	6.53964	5.03593	12.0807	9.8188e-26	7.89475e-23	47.7404
216623_x_at	TOX3	27324	2.68809	6.4446	4.32169	14.9059	1.53549e-34	2.33202e-31	67.587
234196_at	---	---	2.67761	6.39797	5.79075	14.6561	9.26057e-34	1.34813e-30	65.8299
1552398_a_at	CLEC12A /// CLEC12B	160364 /// 387837	2.67095	6.36848	5.1247	18.9389	6.14379e-47	2.58394e-43	95.4291
214774_x_at	TOX3	27324	2.65414	6.29471	4.04951	14.6545	9.36971e-34	1.34813e-30	65.8184
201656_at	ITGA6	3655	2.63084	6.19388	8.45212	9.84922	5.44321e-19	1.77147e-16	32.5324
203329_at	PTPRM	5797	2.60245	6.07316	5.56532	21.1327	2.06067e-53	2.25334e-49	109.896
215177_s_at	ITGA6	3655	2.57791	5.97075	7.69179	10.7683	1.00144e-21	4.76117e-19	38.6994
205656_at	PCDH17	27253	2.47352	5.55398	6.24125	17.6098	6.5494e-43	1.88467e-39	86.4013
209604_s_at	GATA3	2625	2.44185	5.4334	8.85982	9.82961	6.21394e-19	1.99851e-16	32.4028
219489_s_at	NXN	64359	2.41612	5.33735	6.27113	11.8873	3.87646e-25	2.94368e-22	46.3954
215146_s_at	TTC28	23331	2.41032	5.31593	5.88573	9.76796	9.41794e-19	2.97645e-16	31.9958
231166_at	GPR155	151556	2.40927	5.31206	5.23065	15.9274	1.00819e-37	2.04158e-34	74.7486
209292_at	ID4	3400	2.39208	5.24913	4.13589	12.5459	3.56395e-27	3.6085e-24	50.9883
227798_at	SMAD1	4086	2.38307	5.21644	7.50731	6.60993	3.25139e-10	2.37003e-08	12.8119
215108_x_at	TOX3	27324	2.37447	5.18545	4.13903	13.8788	2.49322e-31	3.17016e-28	60.3555
209602_s_at	GATA3	2625	2.35924	5.131	6.39602	10.1823	5.66371e-20	2.12098e-17	34.7477
203335_at	PHYH	5264	2.35671	5.12202	8.08083	13.0487	9.73018e-29	1.08571e-25	54.5145
210993_s_at	SMAD1	4086	2.33646	5.05062	8.53829	6.9717	4.19653e-11	3.71271e-09	14.8005
233038_at	---	---	2.3136	4.97121	5.77808	19.02	3.50987e-47	1.59918e-43	95.9734
215692_s_at	MPPED2	744	2.29737	4.91561	5.76458	12.9642	1.78357e-28	1.95033e-25	53.9212
235343_at	VASH2	79805	2.27541	4.84136	5.76372	9.42248	9.51396e-18	2.57513e-15	29.7326
203131_at	PDGFRA	5156	2.25276	4.76594	5.16555	12.7281	9.68404e-28	9.9901e-25	52.2644
230472_at	IRX1	79192	2.23946	4.72222	7.14437	4.93384	1.66336e-06	4.57696e-05	4.57457
226933_s_at	ID4	3400	2.23336	4.70228	5.06472	12.2542	2.85693e-26	2.5607e-23	48.9497
209087_x_at	MCAM	4162	2.21398	4.63953	7.11728	12.0531	1.19502e-25	9.46924e-23	47.548
242664_at	---	---	2.18801	4.55678	4.76558	17.7641	2.21283e-43	7.11684e-40	87.4586
202746_at	ITM2A	9452	2.15993	4.46895	7.85363	10.2274	4.162e-20	1.57744e-17	35.0494
210869_s_at	MCAM	4162	2.12993	4.37697	6.48275	11.6543	2.0168e-24	1.37836e-21	44.7799
219377_at	FAM59A	64762	2.12967	4.37617	5.68441	14.0927	5.34603e-32	7.12913e-29	61.8623
235146_at	TMCC3	57458	2.12739	4.36925	5.19098	9.23462	3.30256e-17	8.32109e-15	28.5151
230537_at	---	---	2.11469	4.33098	6.07519	19.6125	5.97072e-49	4.66356e-45	99.9321
229091_s_at	CCNJ	54619	2.10862	4.31277	6.82971	15.4379	3.36177e-36	5.7439e-33	71.3226
206067_s_at	WT1	7490	2.04191	4.1179	6.32953	8.61086	1.91177e-15	3.66758e-13	24.5472
219470_x_at	CCNJ	54619	2.03875	4.1089	6.91684	15.2118	1.70436e-35	2.82382e-32	69.7361
202289_s_at	TACC2	10579	2.01969	4.05497	6.01506	9.64924	2.09193e-18	6.21609e-16	31.2147
204914_s_at	SOX11	6664	2.00704	4.01957	6.21362	5.91014	1.40498e-08	6.98972e-07	9.16517
237802_at	XKR4	114786	1.99992	3.99979	5.60148	12.1362	6.61853e-26	5.5672e-23	48.1268
230698_at	CALN1	83698	1.99744	3.99291	5.38182	8.95393	2.0814e-16	4.64491e-14	26.7148
219737_s_at	PCDH9	5101	1.98156	3.94921	8.91025	6.97216	4.18539e-11	3.70885e-09	14.803
223611_s_at	LNX1	84708	1.96763	3.91126	5.27678	12.941	2.10697e-28	2.25879e-25	53.758
204913_s_at	SOX11	6664	1.93392	3.82093	5.57575	5.91697	1.35607e-08	6.77725e-07	9.19939
228057_at	DDIT4L	115265	1.92961	3.80953	6.96434	8.197	2.6339e-14	4.11453e-12	21.9853
228698_at	SOX7	83595	1.91716	3.77678	6.79517	6.78639	1.20747e-10	9.66592e-09	13.7735
202747_s_at	ITM2A	9452	1.91507	3.77131	8.45552	10.9929	2.09844e-22	1.1032e-19	40.2301
238919_at	---	---	1.89445	3.71781	6.89855	5.87153	1.71577e-08	8.30176e-07	8.97217
239533_at	GPR155	151556	1.86612	3.64551	4.82798	15.7643	3.24042e-37	6.3275e-34	73.6082
209524_at	HDGFRP3	50810	1.86281	3.63716	6.54032	5.6639	4.95065e-08	2.12796e-06	7.94984
202336_s_at	PAM	5066	1.82844	3.55152	6.29173	11.4101	1.12774e-23	7.254e-21	43.0938
227361_at	HS3ST3B1	9953	1.82358	3.53957	6.76258	8.55931	2.659e-15	4.94492e-13	24.2249
230179_at	LOC285812	285812	1.82288	3.53788	7.81923	11.5581	3.97639e-24	2.65133e-21	44.1149
241535_at	---	---	1.80242	3.48805	6.40173	7.32796	5.25621e-12	5.67952e-10	16.8215
227388_at	TUSC1	286319	1.7881	3.45359	7.64785	6.1592	3.7924e-09	2.14425e-07	10.4313
220450_at	---	---	1.78646	3.44967	6.91104	7.81039	2.88531e-13	3.90481e-11	19.6497
209959_at	NR4A3	8013	1.76568	3.40034	8.53895	6.59167	3.59902e-10	2.60286e-08	12.7133
228240_at	---	---	1.76321	3.39452	6.38863	19.0483	2.88657e-47	1.43476e-43	96.1635
212390_at	LOC727893 /// PDE4DIP	727893 /// 9659	1.73986	3.34002	6.86202	10.5245	5.40819e-21	2.38462e-18	37.0477
225548_at	SHROOM3	57619	1.73719	3.33386	6.08108	11.2039	4.7997e-23	2.76235e-20	41.6751
242468_at	---	---	1.73357	3.32549	7.03703	5.02985	1.06847e-06	3.13535e-05	4.99808
202988_s_at	RGS1	5996	1.72264	3.3004	8.08214	6.34702	1.38071e-09	8.68702e-08	11.4097
204836_at	GLDC	2731	1.71861	3.29119	6.56603	15.1659	2.36927e-35	3.80999e-32	69.4141
1554486_a_at	C6orf114	85411	1.71675	3.28695	8.21654	8.63427	1.64529e-15	3.18993e-13	24.6939
231223_at	CSMD1	64478	1.69385	3.23518	4.3636	10.1357	7.78427e-20	2.83737e-17	34.4364
207978_s_at	NR4A3	8013	1.67192	3.18637	7.84396	6.80165	1.10753e-10	8.9577e-09	13.8574
223885_at	CALN1	83698	1.66804	3.17783	6.22531	9.61316	2.66436e-18	7.74301e-16	30.978
216834_at	RGS1	5996	1.66439	3.1698	10.1455	6.16895	3.60038e-09	2.05696e-07	10.4816
232081_at	---	---	1.65643	3.15236	7.57104	8.51768	3.4686e-15	6.34267e-13	23.9652
240690_at	---	---	1.64246	3.12198	7.63615	11.6261	2.46144e-24	1.66147e-21	44.5847
209822_s_at	VLDLR	7436	1.61677	3.06687	5.7727	8.0309	7.41806e-14	1.09617e-11	20.9747
219949_at	LRRC2	79442	1.61227	3.05734	4.66176	11.3025	2.40336e-23	1.41294e-20	42.3526
230913_at	---	---	1.60696	3.04608	6.61322	10.3438	1.87458e-20	7.53622e-18	35.8304
204567_s_at	ABCG1	9619	1.59884	3.02899	6.87028	7.44466	2.62858e-12	2.99411e-10	17.4964
1556592_at	---	---	1.59881	3.02894	4.79974	16.6713	5.00604e-40	1.09482e-36	79.9276
228115_at	---	---	1.58578	3.00171	4.19843	14.0628	6.62891e-32	8.62942e-29	61.6519
202178_at	PRKCZ	5590	1.58492	2.99992	7.0913	7.15158	1.48092e-11	1.46684e-09	15.8134
212958_x_at	PAM	5066	1.58128	2.99235	6.86898	11.7686	8.98636e-25	6.3809e-22	45.5718
210944_s_at	CAPN3	825	1.58051	2.99076	8.07011	9.12092	6.98088e-17	1.65948e-14	27.783
235968_at	AGAP1	116987	1.57536	2.9801	5.71245	19.5484	9.26193e-49	6.32995e-45	99.5056
213058_at	TTC28	23331	1.57324	2.97572	6.3404	9.40443	1.07268e-17	2.88911e-15	29.6152
219821_s_at	GFOD1	54438	1.5602	2.94895	8.19638	12.1081	8.08189e-26	6.66428e-23	47.9311
206432_at	HAS2	3037	1.55787	2.94418	4.4742	9.97539	2.31657e-19	7.91616e-17	33.3687
201200_at	CREG1	8804	1.55173	2.93168	9.38439	10.4912	6.80188e-21	2.95153e-18	36.8231
229057_at	SCN2A	6326	1.55083	2.92985	4.00112	10.319	2.22205e-20	8.80367e-18	35.6639
231600_at	CLEC12B	387837	1.52964	2.88715	4.30325	16.9539	6.73627e-41	1.67412e-37	81.8843
227449_at	EPHA4	2043	1.52704	2.88195	5.00868	9.63831	2.25107e-18	6.65284e-16	31.143
213134_x_at	BTG3	10950	1.52355	2.87497	8.97386	6.11299	4.84818e-09	2.67482e-07	10.1937
205548_s_at	BTG3	10950	1.51947	2.86687	7.86902	6.08703	5.56281e-09	3.01434e-07	10.0607
219522_at	FJX1	24147	1.51421	2.85643	6.50247	12.4502	7.05855e-27	6.89154e-24	50.319
226989_at	RGMB	285704	1.51373	2.85547	6.00442	10.12	8.66216e-20	3.11581e-17	34.3317
1556593_s_at	---	---	1.50947	2.84706	5.73675	17.002	4.788e-41	1.24659e-37	82.2173
226043_at	GPSM1	26086	1.50569	2.8396	9.47968	10.9522	2.7869e-22	1.43749e-19	39.9522
1558621_at	CABLES1	91768	1.50388	2.83605	6.39051	10.8875	4.37403e-22	2.19404e-19	39.5107
231257_at	TCERG1L	256536	1.50117	2.83072	5.22644	8.7877	6.12366e-16	1.24929e-13	25.6598
1555578_at	PTPRM	5797	1.49871	2.8259	4.22123	16.6898	4.3888e-40	9.99824e-37	80.056
200614_at	CLTC	1213	1.48905	2.80704	10.4752	11.1967	5.04699e-23	2.84478e-20	41.6259
202388_at	RGS2	5997	1.47809	2.7858	9.79452	5.77412	2.82965e-08	1.28818e-06	8.48928
214475_x_at	CAPN3	825	1.47793	2.78549	7.13046	9.00226	1.51846e-16	3.4883e-14	27.0231
210517_s_at	AKAP12	9590	1.45516	2.74187	8.78921	4.96115	1.4675e-06	4.13373e-05	4.69439
226342_at	SPTBN1	6711	1.45462	2.74084	9.73562	8.55827	2.67682e-15	4.96118e-13	24.2183
202245_at	LSS	4047	1.44571	2.72397	7.88869	11.8013	7.13054e-25	5.12977e-22	45.7984
239942_at	---	---	1.44183	2.71665	5.00939	8.49901	3.90688e-15	7.1203e-13	23.8489
209543_s_at	CD34	947	1.44028	2.71373	8.47675	7.39926	3.4443e-12	3.85896e-10	17.2331
215894_at	PTGDR	5729	1.44027	2.71371	7.05272	5.40842	1.75964e-07	6.49618e-06	6.72888
225283_at	ARRDC4	91947	1.43691	2.70741	8.0572	7.80282	3.02206e-13	4.04719e-11	19.6045
240927_at	---	---	1.4356	2.70495	4.95921	10.1726	6.05046e-20	2.2504e-17	34.6831
203628_at	IGF1R	3480	1.43521	2.70421	6.92979	8.98073	1.74768e-16	3.9649e-14	26.8856
229004_at	---	---	1.43389	2.70175	6.10517	15.5136	1.95248e-36	3.5584e-33	71.8535
223467_at	RASD1	51655	1.43333	2.70069	10.6061	10.259	3.35248e-20	1.29998e-17	35.2612
210024_s_at	UBE2E3	10477	1.41916	2.67429	8.52859	5.57374	7.78022e-08	3.18163e-06	7.51426
211890_x_at	CAPN3	825	1.41575	2.66798	7.19292	8.98506	1.69891e-16	3.87032e-14	26.9133
204439_at	IFI44L	10964	1.4157	2.6679	6.65689	4.81243	2.88567e-06	7.34516e-05	4.0482
236773_at	---	---	1.41229	2.6616	5.75627	5.80093	2.46704e-08	1.14604e-06	8.6216
203725_at	GADD45A	1647	1.40648	2.65089	9.81447	8.44159	5.62975e-15	1.0059e-12	23.4921
227949_at	PHACTR3	116154	1.40114	2.64111	5.46939	8.77948	6.45807e-16	1.31262e-13	25.6078
213400_s_at	TBL1X	6907	1.4008	2.64047	7.34503	9.21285	3.81234e-17	9.5178e-15	28.3747
230391_at	---	---	1.39702	2.63357	6.71621	11.3239	2.0682e-23	1.24262e-20	42.4997
204915_s_at	SOX11	6664	1.39659	2.63279	5.93408	5.78562	2.66812e-08	1.22177e-06	8.54599
225369_at	ESAM	90952	1.39463	2.62921	6.54337	8.74966	7.8296e-16	1.56807e-13	25.4196
1555216_a_at	LOC645722	645722	1.38885	2.61871	5.81673	14.1484	3.57988e-32	4.89324e-29	62.2547
225330_at	IGF1R	3480	1.3883	2.6177	7.43372	8.7939	5.88318e-16	1.20926e-13	25.699
1567912_s_at	CT45A1 /// CT45A2 /// CT45A3 /// CT45A4 /// CT45A5 /// CT45A6 /// LOC100133581	100133581 /// 441519 /// 441520 /// 441521 /// 541465 /// 541466 /// 728911	1.38566	2.61291	4.34424	6.4622	7.36029e-10	4.97433e-08	12.0194
224666_at	NSMCE1	197370	1.37885	2.60062	9.03594	8.32954	1.14449e-14	1.91948e-12	22.7991
229465_s_at	PTPRS	5802	1.37782	2.59875	6.82097	8.90942	2.78098e-16	5.98622e-14	26.4315
202935_s_at	SOX9	6662	1.37127	2.58698	4.64122	15.0891	4.11459e-35	6.42758e-32	68.8745
231771_at	GJB6	10804	1.36875	2.58247	5.61228	5.91965	1.33732e-08	6.70194e-07	9.21284
226489_at	TMCC3	57458	1.3673	2.57988	5.7778	9.77191	9.17062e-19	2.91514e-16	32.0218
226352_at	JMY	133746	1.3612	2.56899	7.51798	6.34997	1.35875e-09	8.57845e-08	11.4252
240463_at	---	---	1.36099	2.56861	3.9857	10.4157	1.14405e-20	4.66799e-18	36.314
235700_at	CT45A5	441521	1.35709	2.56168	4.76259	6.51875	5.39083e-10	3.7547e-08	12.3213
222921_s_at	HEY2	23493	1.3505	2.55001	6.158	9.72265	1.2776e-18	3.88072e-16	31.6973
216693_x_at	HDGFRP3	50810	1.35016	2.5494	6.74313	5.44212	1.49202e-07	5.62985e-06	6.88754
209526_s_at	HDGFRP3	50810	1.34992	2.54898	6.73157	5.50653	1.08633e-07	4.28229e-06	7.19287
231233_at	---	---	1.34879	2.54698	6.41762	11.1994	4.95296e-23	2.82087e-20	41.6443
1561786_at	---	---	1.33883	2.52947	4.93459	17.1558	1.61198e-41	4.40675e-38	83.2789
219740_at	VASH2	79805	1.33629	2.525	6.09763	9.39182	1.16639e-17	3.1261e-15	29.5333
209603_at	GATA3	2625	1.32655	2.50802	6.07354	9.74564	1.09453e-18	3.36199e-16	31.8487
228400_at	SHROOM3	57619	1.31858	2.4942	5.50474	10.9219	3.44161e-22	1.74232e-19	39.7455
225613_at	MAST4	375449	1.31031	2.47994	6.03898	9.91746	3.43075e-19	1.15788e-16	32.9843
1560049_at	---	---	1.30062	2.46335	6.377	10.7643	1.02906e-21	4.85034e-19	38.6727
225127_at	TMEM181	57583	1.29765	2.45828	7.73836	9.04657	1.13653e-16	2.64425e-14	27.3064
211382_s_at	TACC2	10579	1.29394	2.45197	5.79361	8.90227	2.91336e-16	6.22218e-14	26.386
235085_at	PRAGMIN	157285	1.28975	2.44485	7.65408	8.1915	2.72616e-14	4.23446e-12	21.9517
242686_at	STARD13	90627	1.2879	2.44172	5.96399	7.59583	1.06183e-12	1.29013e-10	18.3795
242218_at	PPARD	5467	1.27849	2.42585	7.84496	7.02239	3.13382e-11	2.8894e-09	15.0844
228097_at	MYLIP	29116	1.27235	2.41554	10.1408	10.4592	8.48209e-21	3.56737e-18	36.607
209301_at	CA2	760	1.26701	2.40662	7.04557	5.34512	2.39426e-07	8.50039e-06	6.43285
228390_at	---	---	1.26256	2.39922	6.39385	6.19605	3.1151e-09	1.80231e-07	10.6217
239999_at	C21orf34	388815	1.26113	2.39683	4.2728	10.541	4.82697e-21	2.14565e-18	37.159
210139_s_at	PMP22	5376	1.2484	2.37577	4.96649	11.3352	1.90973e-23	1.16016e-20	42.5778
215305_at	PDGFRA	5156	1.2473	2.37396	6.38469	10.4176	1.12956e-20	4.64351e-18	36.3264
241985_at	JMY	133746	1.24302	2.36693	7.27516	6.89901	6.36499e-11	5.48905e-09	14.3956
203574_at	NFIL3	4783	1.24184	2.365	9.4114	6.48664	6.43472e-10	4.41983e-08	12.1497
227099_s_at	LOC387763	387763	1.23621	2.35578	8.54872	4.5669	8.52614e-06	0.00018714	3.01588
202075_s_at	PLTP	5360	1.23545	2.35455	6.40084	11.3416	1.82632e-23	1.12195e-20	42.6216
230928_at	---	---	1.23398	2.35215	6.2505	9.7649	9.6139e-19	3.02092e-16	31.9756
1556037_s_at	HHIP	64399	1.23235	2.3495	6.74757	4.79748	3.08608e-06	7.78641e-05	3.98411
203642_s_at	COBLL1	22837	1.23036	2.34625	4.78729	9.32142	1.86054e-17	4.84404e-15	29.0764
229002_at	FAM69B	138311	1.22657	2.3401	8.65431	7.26759	7.50472e-12	7.80077e-10	16.4749
210393_at	LGR5	8549	1.22501	2.33756	6.0907	11.1511	6.94472e-23	3.79702e-20	41.3132
212686_at	PPM1H	57460	1.22387	2.33573	5.16546	9.59385	3.03226e-18	8.72573e-16	30.8514
220319_s_at	MYLIP	29116	1.21811	2.32642	10.096	10.3291	2.07364e-20	8.27565e-18	35.7316
1555894_s_at	MTSS1L	92154	1.21779	2.32591	6.62659	7.15642	1.43962e-11	1.43112e-09	15.8409
209593_s_at	TOR1B	27348	1.21361	2.31917	7.78595	12.501	4.91132e-27	4.8823e-24	50.6743
1554789_a_at	PDE8B	8622	1.21305	2.31827	6.12446	6.78719	1.20196e-10	9.63596e-09	13.7779
203627_at	IGF1R	3480	1.21026	2.31379	6.37512	9.87419	4.59792e-19	1.5144e-16	32.6976
215017_s_at	FNBP1L	54874	1.2096	2.31274	5.60789	5.78856	2.62836e-08	1.20457e-06	8.56048
214059_at	IFI44	10561	1.20826	2.31058	5.89577	8.0482	6.66296e-14	9.92636e-12	21.0795
224435_at	C10orf58	84293	1.19116	2.28336	8.0169	9.23965	3.19468e-17	8.12414e-15	28.5476
205330_at	MN1	4330	1.18741	2.27744	7.39772	4.23694	3.42095e-05	0.000611842	1.69842
225224_at	C20orf112	140688	1.18665	2.27624	8.26587	6.5887	3.65888e-10	2.63917e-08	12.6973
223130_s_at	MYLIP	29116	1.18541	2.27428	10.7552	10.2707	3.09554e-20	1.20892e-17	35.3393
213478_at	RP1-21O18.1	23254	1.18118	2.26762	5.85377	9.25752	2.83916e-17	7.2538e-15	28.663
213436_at	CNR1	1268	1.17506	2.25802	4.20258	8.54012	3.00579e-15	5.53338e-13	24.1051
235593_at	ZEB2	9839	1.1743	2.25683	8.57702	8.94483	2.20851e-16	4.90854e-14	26.6568
235065_at	---	---	1.17427	2.25678	4.26128	13.6354	1.43598e-30	1.74472e-27	58.6419
225627_s_at	CACHD1	57685	1.17296	2.25474	5.09241	9.35309	1.50829e-17	4.00319e-15	29.2818
210095_s_at	IGFBP3	3486	1.16999	2.2501	6.19703	8.59353	2.13619e-15	4.02745e-13	24.4388
225532_at	CABLES1	91768	1.16892	2.24843	6.84861	8.74644	7.99405e-16	1.59516e-13	25.3993
243478_at	---	---	1.16058	2.23547	4.50861	13.8412	3.26663e-31	4.05916e-28	60.0911
223129_x_at	MYLIP	29116	1.15895	2.23295	10.3164	10.4831	7.19607e-21	3.07379e-18	36.768
213228_at	PDE8B	8622	1.15758	2.23082	7.08005	6.53925	4.81333e-10	3.37396e-08	12.4312
211032_at	COBLL1	22837	1.15684	2.22968	4.69265	9.66395	1.89541e-18	5.66292e-16	31.3113
229450_at	IFIT3	3437	1.15494	2.22676	6.67057	5.0574	9.39959e-07	2.80986e-05	5.12079
212715_s_at	MICAL3	57553	1.15313	2.22396	6.6198	10.9279	3.30132e-22	1.68692e-19	39.7863
220331_at	CYP46A1	10858	1.15223	2.22256	6.33621	9.12354	6.86161e-17	1.63825e-14	27.7999
214453_s_at	IFI44	10561	1.15028	2.21958	7.34275	5.56761	8.02167e-08	3.27302e-06	7.48483
1557422_at	---	---	1.14862	2.21701	5.08323	10.1681	6.2405e-20	2.3054e-17	34.6528
227290_at	---	---	1.14861	2.217	6.11597	6.45396	7.70064e-10	5.15338e-08	11.9756
219855_at	NUDT11	55190	1.14835	2.2166	6.25646	8.76347	7.16197e-16	1.44495e-13	25.5067
216050_at	---	---	1.14541	2.21209	5.24873	5.33377	2.52946e-07	8.91671e-06	6.38006
229074_at	---	---	1.14446	2.21063	6.31547	8.23555	2.06817e-14	3.33561e-12	22.2214
213435_at	SATB2	23314	1.14311	2.20857	5.23226	10.8285	6.58986e-22	3.24595e-19	39.1092
223627_at	MEX3B	84206	1.14011	2.20398	6.42192	8.18299	2.8755e-14	4.45377e-12	21.8996
219743_at	HEY2	23493	1.13274	2.19274	5.72746	7.96755	1.09797e-13	1.58395e-11	20.5921
202668_at	EFNB2	1948	1.13031	2.18905	6.58494	4.1582	4.71099e-05	0.000797195	1.39621
224507_s_at	MGC12916	84815	1.13018	2.18887	7.06077	8.55563	2.72233e-15	5.02848e-13	24.2019
225611_at	MAST4	375449	1.12895	2.187	6.44386	9.44548	8.16379e-18	2.22067e-15	29.8823
224516_s_at	CXXC5	51523	1.12798	2.18553	9.10458	4.83479	2.6092e-06	6.74825e-05	4.14436
201549_x_at	KDM5B	10765	1.12771	2.18511	8.11627	6.01861	7.97702e-09	4.18163e-07	9.71214
212328_at	LIMCH1	22998	1.12372	2.17908	4.52167	8.02274	7.80312e-14	1.14687e-11	20.9253
205572_at	ANGPT2	285	1.11977	2.17312	5.05625	7.7838	3.39428e-13	4.43976e-11	19.4913
209086_x_at	MCAM	4162	1.11948	2.17269	6.99734	11.674	1.75403e-24	1.21395e-21	44.9166
227341_at	BEND7	222389	1.11948	2.17269	4.69891	11.8167	6.39403e-25	4.66125e-22	45.9051
224013_s_at	SOX7	83595	1.11362	2.16388	6.08229	6.37556	1.18217e-09	7.536e-08	11.5601
214039_s_at	LAPTM4B	55353	1.11313	2.16315	6.79289	3.74304	0.000235998	0.00303604	-0.117082
233955_x_at	CXXC5	51523	1.11031	2.15892	9.56439	5.16001	5.80717e-07	1.84169e-05	5.58231
224762_at	SERINC2	347735	1.10636	2.15301	7.15244	8.33221	1.12534e-14	1.90489e-12	22.8156
226492_at	SEMA6D	80031	1.10031	2.144	4.60997	12.2415	3.12701e-26	2.75757e-23	48.8612
203824_at	TSPAN8	7103	1.09674	2.1387	5.03108	9.54512	4.20051e-18	1.20242e-15	30.5325
228155_at	C10orf58	84293	1.0937	2.13421	8.68746	7.64579	7.85283e-13	9.78026e-11	18.6735
212771_at	FAM171A1	221061	1.08805	2.12586	7.31883	5.47831	1.24877e-07	4.8332e-06	7.05876
203706_s_at	FZD7	8324	1.08695	2.12425	5.59496	8.87388	3.50349e-16	7.39588e-14	26.2057
229085_at	LRRC3B	116135	1.08503	2.12142	5.24159	8.36312	9.25729e-15	1.58169e-12	23.0063
208015_at	SMAD1	4086	1.08221	2.11728	5.81111	5.16158	5.76418e-07	1.83123e-05	5.58943
1559459_at	LOC613266	613266	1.08209	2.1171	6.38471	4.56621	8.55166e-06	0.0001874	3.01304
243109_at	MCTP2	55784	1.07699	2.10963	6.48538	5.55653	8.47679e-08	3.44075e-06	7.43169
1558388_a_at	LOC643763	643763	1.07556	2.10754	4.10264	9.46803	7.02577e-18	1.94992e-15	30.0292
203304_at	BAMBI	25805	1.07536	2.10724	6.52809	6.85765	8.05787e-11	6.74677e-09	14.1664
225056_at	SIPA1L2	57568	1.07422	2.10558	7.66674	4.48243	1.22577e-05	0.000254535	2.6709
227146_at	QSOX2	169714	1.07126	2.10127	8.75171	7.52157	1.65948e-12	1.95543e-10	17.9444
228098_s_at	MYLIP	29116	1.06985	2.09921	11.4648	9.87507	4.5705e-19	1.5144e-16	32.7035
226847_at	FST	10468	1.06391	2.09059	5.32768	7.12577	1.7212e-11	1.67748e-09	15.6671
207487_at	---	---	1.06244	2.08846	3.97706	13.5361	2.93366e-30	3.48691e-27	57.9426
209815_at	PTCH1	5727	1.06237	2.08837	6.05942	3.86734	0.000147663	0.0020643	0.321639
205239_at	AREG	374	1.05937	2.08403	6.35561	4.05931	6.99601e-05	0.00110642	1.02344
212501_at	CEBPB	1051	1.05849	2.08275	9.46871	4.07607	6.54581e-05	0.00104678	1.08608
219225_at	LOC100134440 /// PGBD5	100134440 /// 79605	1.05827	2.08243	5.49958	9.99842	1.98139e-19	6.85649e-17	33.5217
211202_s_at	KDM5B	10765	1.05783	2.0818	8.40882	6.01547	8.10962e-09	4.24707e-07	9.6962
202672_s_at	ATF3	467	1.05381	2.076	10.4734	5.44897	1.44267e-07	5.46248e-06	6.91989
205821_at	KLRK1	22914	1.05126	2.07234	7.93758	5.62356	6.06427e-08	2.53489e-06	7.7543
233867_at	---	---	1.05081	2.0717	10.5975	6.63455	2.83423e-10	2.09691e-08	12.9451
231503_at	---	---	1.05062	2.07142	4.71652	8.96389	1.95053e-16	4.38868e-14	26.7783
227340_s_at	RGMB	285704	1.04925	2.06945	5.56164	10.0019	1.93491e-19	6.78149e-17	33.5449
239826_at	---	---	1.04727	2.06662	6.11476	10.8747	4.78121e-22	2.37648e-19	39.4235
237466_s_at	HHIP	64399	1.04497	2.06333	5.5469	6.66569	2.38156e-10	1.79355e-08	13.114
227766_at	LIG4	3981	1.04473	2.06298	7.68886	4.4872	1.20108e-05	0.000250168	2.69022
201022_s_at	DSTN	11034	1.04222	2.05939	8.6316	5.65066	5.29197e-08	2.25517e-06	7.88558
212651_at	RHOBTB1	9886	1.04085	2.05743	4.92201	7.55499	1.35773e-12	1.63151e-10	18.1399
235182_at	ISM1	140862	1.03942	2.0554	5.19898	10.4877	6.96999e-21	3.00066e-18	36.7992
201548_s_at	KDM5B	10765	1.03861	2.05425	7.83469	6.26469	2.15514e-09	1.29628e-07	10.9784
222895_s_at	BCL11B	64919	1.03746	2.0526	7.31649	4.03649	7.65671e-05	0.00118963	0.938484
229072_at	---	---	1.03655	2.05132	5.69694	5.55429	8.57203e-08	3.4691e-06	7.42093
227998_at	S100A16	140576	1.03585	2.05031	10.1136	3.07187	0.0024154	0.0197284	-2.26586
205988_at	CD84	8832	1.03573	2.05015	6.66627	11.435	9.46696e-24	6.16198e-21	43.2652
229597_s_at	WDFY4	57705	1.03387	2.04751	8.16623	10.2266	4.18344e-20	1.57744e-17	35.0444
202410_x_at	IGF2 /// INS-IGF2	3481 /// 723961	1.03366	2.04721	6.1355	10.239	3.84456e-20	1.46994e-17	35.1271
219738_s_at	PCDH9	5101	1.03258	2.04568	5.81855	8.36613	9.08258e-15	1.55671e-12	23.0249
237018_at	---	---	1.03222	2.04516	8.68551	6.47099	7.01334e-10	4.75373e-08	12.0662
230372_at	HAS2	3037	1.02949	2.04131	5.3615	8.92545	2.50562e-16	5.4798e-14	26.5334
226702_at	CMPK2	129607	1.0294	2.04117	7.63931	5.4688	1.30866e-07	5.02466e-06	7.01368
227019_at	C1orf226	400793	1.02771	2.03879	5.91209	8.10544	4.66687e-14	7.1274e-12	21.427
225016_at	APCDD1	147495	1.02444	2.03417	6.26161	6.27956	1.98919e-09	1.20575e-07	11.056
1562294_x_at	ANKRD30B	374860	1.02441	2.03413	4.22351	9.99514	2.02608e-19	6.96705e-17	33.4999
227534_at	C9orf21	195827	1.02381	2.03328	7.56381	4.60121	7.34655e-06	0.000165502	3.15754
209293_x_at	ID4	3400	1.02006	2.028	6.41531	11.1599	6.52858e-23	3.64235e-20	41.3737
227198_at	AFF3	3899	1.01916	2.02673	9.43832	5.74048	3.35895e-08	1.50164e-06	8.32386
228600_x_at	C7orf46	340277	1.01825	2.02546	7.62918	7.75228	4.11382e-13	5.31733e-11	19.3038
238929_at	SFRS2B	10929	1.01773	2.02473	7.37966	8.92443	2.52232e-16	5.49434e-14	26.5269
238732_at	COL24A1	255631	1.01602	2.02234	4.78793	5.30309	2.93333e-07	1.01506e-05	6.23776
228498_at	---	---	1.01602	2.02233	12.0766	6.61776	3.11254e-10	2.27844e-08	12.8542
232528_at	---	---	1.01513	2.02108	6.51459	5.89652	1.50774e-08	7.41998e-07	9.09699
229292_at	EPB41L5	57669	1.01278	2.01779	5.2842	8.00775	8.5627e-14	1.25178e-11	20.8347
201695_s_at	NP	4860	1.01197	2.01667	9.11904	5.56964	7.94126e-08	3.24263e-06	7.49453
229309_at	ADRB1	153	1.01122	2.01562	6.1219	5.49222	1.16594e-07	4.56645e-06	7.12481
214397_at	MBD2	8932	1.01043	2.01452	5.05725	9.66458	1.88742e-18	5.66292e-16	31.3154
40016_g_at	MAST4	375449	1.00937	2.01303	6.79044	11.0452	1.45676e-22	7.73284e-20	40.5876
244623_at	KCNQ5	56479	1.00863	2.012	5.55896	5.43605	1.53708e-07	5.77592e-06	6.85892
203139_at	DAPK1	1612	1.00462	2.00641	7.44237	3.58808	0.000416518	0.00481971	-0.646521
221261_x_at	MAGED4 /// MAGED4B	728239 /// 81557	1.00374	2.00519	6.33672	7.86335	2.08574e-13	2.88704e-11	19.9662
235440_at	SPTY2D1	144108	1.00192	2.00267	7.15289	8.85971	3.84119e-16	8.07758e-14	26.1157
207173_x_at	CDH11	1009	1.00139	2.00193	5.43156	5.8698	1.73116e-08	8.35223e-07	8.96355
220603_s_at	MCTP2	55784	1.00119	2.00165	6.32346	6.97862	4.03269e-11	3.591e-09	14.8392
1552329_at	RBBP6	5930	0.999175	1.99886	9.08479	6.99502	3.66957e-11	3.32451e-09	14.9309
242450_at	RGMB	285704	0.998764	1.99829	4.85146	9.33719	1.67592e-17	4.40533e-15	29.1787
223681_s_at	INADL	10207	0.998139	1.99742	4.40613	9.1099	7.50429e-17	1.76093e-14	27.7123
202819_s_at	TCEB3	6924	0.9945	1.99239	8.28628	9.34635	1.5772e-17	4.16586e-15	29.2381
40560_at	TBX2	6909	0.991877	1.98877	6.51869	11.9327	2.80984e-25	2.16377e-22	46.7106
204790_at	SMAD7	4092	0.990885	1.9874	8.92996	5.25898	3.62585e-07	1.22071e-05	6.03423
202663_at	WIPF1	7456	0.990164	1.98641	7.90752	8.37734	8.46073e-15	1.47322e-12	23.0942
239893_at	---	---	0.988781	1.98451	6.80674	5.13775	6.45033e-07	2.02268e-05	5.48159
228266_s_at	HDGFRP3	50810	0.987954	1.98337	5.93596	5.46078	1.36136e-07	5.20506e-06	6.9757
227530_at	AKAP12	9590	0.987531	1.98279	7.81158	4.72617	4.24215e-06	0.000102492	3.68061
1559491_at	---	---	0.987005	1.98207	5.66057	12.7998	5.79489e-28	6.09299e-25	52.7673
201021_s_at	DSTN	11034	0.985911	1.98056	8.2414	5.56332	8.19517e-08	3.33634e-06	7.46422
226865_at	---	---	0.984886	1.97916	5.42106	7.81416	2.81943e-13	3.82512e-11	19.6722
230954_at	C20orf112	140688	0.983232	1.97689	6.5065	8.90564	2.85032e-16	6.11142e-14	26.4074
223374_s_at	B3GALNT1	8706	0.983115	1.97673	4.93193	8.7524	7.69258e-16	1.54629e-13	25.4369
214788_x_at	DDN	23109	0.981123	1.974	7.11343	10.7772	9.4109e-22	4.51352e-19	38.7602
227923_at	SHANK3	85358	0.977377	1.96888	8.35695	3.96844	9.99759e-05	0.00148902	0.68763
235142_at	ZBTB8A	653121	0.97562	1.96649	7.26487	3.7579	0.000223268	0.0028975	-0.0652786
1554833_at	MCTP2	55784	0.973067	1.96301	5.53862	8.61998	1.80326e-15	3.47159e-13	24.6043
229670_at	---	---	0.971411	1.96076	9.301	4.67422	5.33713e-06	0.000125239	3.46177
241342_at	TMEM65	157378	0.968743	1.95713	5.57806	8.20303	2.53622e-14	3.99619e-12	22.0222
228297_at	---	---	0.966859	1.95458	6.49961	3.03861	0.00268553	0.0214009	-2.36241
214620_x_at	PAM	5066	0.96517	1.95229	5.51344	10.7002	1.60579e-21	7.44038e-19	38.2369
227156_at	CASK	8573	0.964154	1.95092	5.98326	7.67874	6.43231e-13	8.06621e-11	18.868
206518_s_at	RGS9	8787	0.963771	1.9504	6.05687	8.89602	3.03413e-16	6.42989e-14	26.3463
244352_at	---	---	0.96277	1.94905	6.45966	12.329	1.67575e-26	1.57968e-23	49.4722
228760_at	SFRS2B	10929	0.962195	1.94827	8.96766	7.19679	1.13708e-11	1.14494e-09	16.0705
1554901_at	GAFA1	100131227	0.960175	1.94555	6.21798	6.34327	1.40908e-09	8.80988e-08	11.39
232280_at	SLC25A29	123096	0.960034	1.94536	7.02091	8.40968	6.89327e-15	1.21445e-12	23.2943
227329_at	ZBTB46	140685	0.959944	1.94523	6.32917	5.93021	1.26589e-08	6.37905e-07	9.26587
222996_s_at	CXXC5	51523	0.95953	1.94468	9.10451	5.13797	6.44353e-07	2.02239e-05	5.4826
36566_at	CTNS	1497	0.959302	1.94437	6.89525	8.58966	2.18987e-15	4.10038e-13	24.4145
223612_s_at	LNX1	84708	0.95794	1.94253	6.00949	9.37917	1.2686e-17	3.38345e-15	29.4511
213152_s_at	SFRS2B	10929	0.957241	1.94159	8.12461	7.98374	9.93394e-14	1.44068e-11	20.6897
243409_at	FOXL1	2300	0.956932	1.94118	6.4608	10.142	7.45742e-20	2.73647e-17	34.4784
207819_s_at	ABCB4	5244	0.954796	1.93831	6.17167	6.84764	8.53043e-11	7.10978e-09	14.111
221718_s_at	AKAP13	11214	0.954584	1.93802	9.7268	5.77333	2.84107e-08	1.29231e-06	8.48539
224937_at	PTGFRN	5738	0.953102	1.93603	4.16488	11.3536	1.67872e-23	1.04966e-20	42.7041
240532_at	SLC32A1	140679	0.949816	1.93163	5.78911	6.99403	3.69041e-11	3.33509e-09	14.9254
226143_at	RAI1	10743	0.949201	1.9308	9.37003	6.12379	4.5783e-09	2.53873e-07	10.2491
231067_s_at	---	---	0.94749	1.92851	6.37635	4.56547	8.57889e-06	0.000187921	3.01002
227875_at	KLHL13	90293	0.947383	1.92837	4.78101	8.73382	8.67233e-16	1.72422e-13	25.3197
203705_s_at	FZD7	8324	0.946756	1.92753	5.30776	8.81523	5.12462e-16	1.06132e-13	25.8339
218559_s_at	MAFB	9935	0.946628	1.92736	7.2073	4.67187	5.39263e-06	0.000126271	3.45192
209348_s_at	MAF	4094	0.945957	1.92647	6.29007	5.29863	2.99708e-07	1.03385e-05	6.21711
219792_at	AGMAT	79814	0.945201	1.92546	5.94224	16.4407	2.58344e-39	5.43267e-36	78.3262
1570087_at	---	---	0.943142	1.92271	4.94901	11.8307	5.78749e-25	4.27609e-22	46.0028
217996_at	PHLDA1	22822	0.942642	1.92204	7.01161	4.28205	2.84217e-05	0.00052269	1.8737
216080_s_at	FADS3	3995	0.942056	1.92126	8.929	6.45789	7.53641e-10	5.07455e-08	11.9965
201289_at	CYR61	3491	0.94183	1.92096	5.17967	9.23646	3.26262e-17	8.25851e-15	28.527
206363_at	MAF	4094	0.940748	1.91952	6.63514	5.61912	6.20075e-08	2.58404e-06	7.73286
1555168_a_at	CALN1	83698	0.934734	1.91154	6.19728	8.25773	1.79916e-14	2.92766e-12	22.3574
228285_at	TDRD9	122402	0.933229	1.90954	4.763	5.57329	7.79786e-08	3.18646e-06	7.51208
204925_at	CTNS	1497	0.932153	1.90812	7.02517	8.64154	1.57028e-15	3.05534e-13	24.7395
214455_at	HIST1H2BC	8347	0.931297	1.90699	7.77204	4.79631	3.10226e-06	7.82361e-05	3.97912
212690_at	DDHD2	23259	0.931204	1.90687	7.16973	9.63093	2.36527e-18	6.91556e-16	31.0946
225997_at	MOBKL1A	92597	0.931186	1.90684	7.82072	5.42187	1.6476e-07	6.1448e-06	6.79214
214581_x_at	TNFRSF21	27242	0.929403	1.90449	7.51153	4.23403	3.46195e-05	0.000618569	1.68716
209684_at	RIN2	54453	0.927282	1.90169	6.43009	5.79579	2.5328e-08	1.1696e-06	8.59622
241679_at	---	---	0.925358	1.89915	8.0711	4.18008	4.31219e-05	0.000745868	1.4797
1554980_a_at	ATF3	467	0.922134	1.89492	8.81242	5.4567	1.38889e-07	5.29549e-06	6.95645
224833_at	ETS1	2113	0.921064	1.89351	8.77191	4.6865	5.05602e-06	0.000119412	3.51332
205952_at	KCNK3	3777	0.918717	1.89043	5.2321	6.06344	6.30069e-09	3.37514e-07	9.94023
207147_at	DLX2	1746	0.918371	1.88998	5.65728	6.91654	5.75801e-11	5.02104e-09	14.493
202946_s_at	BTBD3	22903	0.917928	1.8894	7.82306	4.98593	1.30926e-06	3.74196e-05	4.80355
218638_s_at	SPON2	10417	0.916041	1.88693	7.63826	5.26081	3.59426e-07	1.21231e-05	6.04263
216456_at	---	---	0.915973	1.88684	5.9238	5.44269	1.48785e-07	5.62185e-06	6.89023
239361_at	---	---	0.914331	1.88469	6.26183	10.2921	2.67211e-20	1.05106e-17	35.4833
212805_at	PRUNE2	158471	0.914158	1.88447	5.89121	9.29752	2.17944e-17	5.62079e-15	28.9217
226364_at	HIP1	3092	0.913099	1.88309	6.2374	7.08003	2.24518e-11	2.14607e-09	15.4086
213348_at	CDKN1C	1028	0.909821	1.87881	7.01899	4.61623	6.88134e-06	0.000157093	3.21979
222101_s_at	DCHS1	8642	0.909457	1.87834	7.28737	4.25955	3.11807e-05	0.000565817	1.78607
215578_at	---	---	0.908904	1.87762	4.51302	6.67046	2.31884e-10	1.75599e-08	13.1399
201963_at	ACSL1	2180	0.90747	1.87575	8.56584	3.47307	0.000627418	0.00675277	-1.0267
227139_s_at	HPS3	84343	0.906218	1.87413	6.69525	5.32447	2.64583e-07	9.24351e-06	6.33685
204724_s_at	COL9A3	1299	0.90487	1.87238	6.22635	7.2896	6.59223e-12	6.95811e-10	16.6011
232227_at	---	---	0.904681	1.87213	6.70014	5.48124	1.23085e-07	4.77621e-06	7.07267
227529_s_at	AKAP12	9590	0.904483	1.87187	5.99508	4.75119	3.79554e-06	9.3268e-05	3.78669
218856_at	TNFRSF21	27242	0.904158	1.87145	8.89819	4.02097	8.13947e-05	0.00125148	0.880952
224508_at	MGC12916	84815	0.903925	1.87115	6.24646	8.79824	5.72008e-16	1.18017e-13	25.7265
202664_at	WIPF1	7456	0.898983	1.86475	9.7661	6.97359	4.15121e-11	3.68454e-09	14.811
230591_at	LOC729887	729887	0.897216	1.86247	6.58534	9.7514	1.05287e-18	3.27076e-16	31.8867
212653_s_at	EHBP1	23301	0.895415	1.86015	6.67017	7.30105	6.16161e-12	6.5542e-10	16.6668
223422_s_at	ARHGAP24	83478	0.890309	1.85357	6.76497	3.61776	0.0003741	0.00442726	-0.546617
203973_s_at	CEBPD	1052	0.8897	1.85279	7.49653	4.8463	2.47705e-06	6.43997e-05	4.194
209536_s_at	EHD4	30844	0.889226	1.85218	7.78251	6.5757	3.93287e-10	2.81084e-08	12.6272
227368_at	---	---	0.887614	1.85011	10.3971	6.7716	1.31275e-10	1.04021e-08	13.6923
238987_at	B4GALT1	2683	0.887584	1.85007	9.39306	6.61327	3.19133e-10	2.32959e-08	12.8299
1558827_a_at	ZNF831	128611	0.886143	1.84823	5.91582	6.96058	4.4733e-11	3.93845e-09	14.7384
214684_at	MEF2A	4205	0.884394	1.84599	8.60748	8.49261	4.06943e-15	7.3919e-13	23.8091
226814_at	ADAMTS9	56999	0.883494	1.84484	5.38179	11.4621	7.82245e-24	5.15292e-21	43.4521
209763_at	CHRDL1	91851	0.880787	1.84138	5.47051	8.10468	4.68908e-14	7.14137e-12	21.4223
228434_at	BTNL9	153579	0.880399	1.84088	6.76077	3.41504	0.000768476	0.0079652	-1.21434
201620_at	MBTPS1	8720	0.880296	1.84075	7.89422	11.1558	6.72211e-23	3.71244e-20	41.3451
227339_at	RGMB	285704	0.879964	1.84033	5.98363	9.86647	4.84406e-19	1.58592e-16	32.6466
219227_at	CCNJL	79616	0.87865	1.83865	6.35457	10.9676	2.50213e-22	1.3029e-19	40.0577
239742_at	TULP4	56995	0.877397	1.83706	7.40504	6.23339	2.5502e-09	1.5025e-07	10.8154
208328_s_at	MEF2A	4205	0.877122	1.83671	7.12012	8.93798	2.30938e-16	5.11195e-14	26.6131
204995_at	CDK5R1	8851	0.876575	1.83601	5.31713	6.77956	1.25497e-10	9.9877e-09	13.736
224685_at	MLLT4	4301	0.87613	1.83544	6.96517	4.42536	1.56208e-05	0.000311704	2.44077
234165_at	PTGDR	5729	0.875336	1.83444	5.96389	5.88446	1.60483e-08	7.81338e-07	9.03672
212249_at	PIK3R1	5295	0.874603	1.8335	7.71745	6.55371	4.443e-10	3.13447e-08	12.5089
223319_at	GPHN	10243	0.872992	1.83146	5.4163	7.51891	1.68607e-12	1.98249e-10	17.9289
1557403_s_at	---	---	0.872902	1.83134	4.36903	6.21796	2.77031e-09	1.6217e-07	10.7353
229594_at	SPTY2D1	144108	0.87218	1.83043	8.71962	7.80166	3.04356e-13	4.05869e-11	19.5976
228017_s_at	NKAIN4	128414	0.870752	1.82862	6.31432	3.45126	0.000677306	0.00718644	-1.09754
226109_at	C21orf91	54149	0.868949	1.82633	7.46492	4.88437	2.08448e-06	5.55135e-05	4.35884
229629_at	---	---	0.8688	1.82614	6.62949	6.3946	1.06564e-09	6.84655e-08	11.6607
227550_at	GFRA1	2674	0.868105	1.82526	6.11367	8.53827	3.04156e-15	5.58045e-13	24.0935
202449_s_at	RXRA	6256	0.867931	1.82504	7.15611	6.90854	6.02757e-11	5.23939e-09	14.4485
1569401_at	CLEC12A	160364	0.86752	1.82452	5.13057	12.0395	1.3162e-25	1.02805e-22	47.4534
228284_at	TLE1	7088	0.867476	1.82447	10.3181	3.64121	0.000343504	0.00412408	-0.467185
239660_at	C20orf74	57186	0.86458	1.82081	6.88594	7.44075	2.69057e-12	3.05201e-10	17.4737
212062_at	ATP9A	10079	0.862895	1.81868	6.20812	5.30636	2.88746e-07	1.00109e-05	6.2529
232188_at	AKAP13	11214	0.859932	1.81495	6.64274	6.61878	3.09496e-10	2.27137e-08	12.8597
232174_at	---	---	0.859695	1.81465	5.3266	7.86283	2.0924e-13	2.88894e-11	19.963
202387_at	BAG1	573	0.859624	1.81457	8.3948	9.33086	1.74769e-17	4.57201e-15	29.1376
202060_at	CTR9	9646	0.858594	1.81327	8.28527	6.21138	2.86976e-09	1.67454e-07	10.7011
222024_s_at	AKAP13	11214	0.856473	1.81061	8.89981	6.00167	8.71815e-09	4.544e-07	9.62626
213839_at	CLMN	79789	0.855892	1.80988	6.44792	6.99807	3.60564e-11	3.27472e-09	14.948
1555963_x_at	B3GNT7	93010	0.853015	1.80627	6.16371	6.74772	1.50215e-10	1.18343e-08	13.5614
225525_at	CTA-221G9.4	85379	0.852639	1.8058	6.14775	7.10328	1.96173e-11	1.89501e-09	15.5399
209457_at	DUSP5	1847	0.851797	1.80475	7.72758	3.41639	0.000764885	0.0079355	-1.21001
1555270_a_at	WFS1	7466	0.850491	1.80311	7.17537	4.74641	3.87726e-06	9.50198e-05	3.76637
241960_at	CSMD1	64478	0.850478	1.8031	5.20143	8.2467	1.92837e-14	3.1286e-12	22.2897
203795_s_at	BCL7A	605	0.850181	1.80273	8.61921	5.81903	2.24833e-08	1.05427e-06	8.7112
224884_at	AKAP13	11214	0.847792	1.79974	8.30494	6.10866	4.96099e-09	2.72605e-07	10.1714
201334_s_at	ARHGEF12	23365	0.847464	1.79933	6.77145	4.41722	1.61675e-05	0.000321674	2.40814
214705_at	INADL	10207	0.846324	1.79791	4.09667	8.23688	2.05107e-14	3.31782e-12	22.2295
1556114_a_at	DKFZp451A211	400169	0.8452	1.79651	8.15643	4.55555	8.95488e-06	0.000194985	2.96923
223228_at	LDOC1L	84247	0.843825	1.7948	6.92747	5.98062	9.73368e-09	5.02539e-07	9.51977
39729_at	PRDX2	7001	0.843615	1.79454	8.93705	3.08934	0.00228372	0.0188956	-2.21475
221841_s_at	KLF4	9314	0.842786	1.79351	11.1531	2.71813	0.00712653	0.04526	-3.24309
201849_at	BNIP3	664	0.842651	1.79334	6.68546	4.9751	1.37627e-06	3.89962e-05	4.75579
241370_at	LOC286052	286052	0.841432	1.79183	6.72905	5.67486	4.68417e-08	2.02456e-06	8.00318
205122_at	TMEFF1	8577	0.841094	1.79141	4.93953	6.21896	2.75549e-09	1.61649e-07	10.7405
212535_at	MEF2A	4205	0.84002	1.79008	8.77857	6.88184	7.02045e-11	5.96956e-09	14.3003
228846_at	MXD1	4084	0.839818	1.78982	7.35014	6.81559	1.02333e-10	8.32595e-09	13.9342
231781_s_at	LRRC2	79442	0.839607	1.78956	4.77173	10.5862	3.53243e-21	1.58308e-18	37.4648
220591_s_at	EFHC2	80258	0.839153	1.789	5.50458	6.65369	2.54686e-10	1.89972e-08	13.0489
229912_at	SDK1	221935	0.839053	1.78888	5.33597	9.15271	5.66454e-17	1.37648e-14	27.9874
203749_s_at	RARA	5914	0.838605	1.78832	7.01244	4.92291	1.74868e-06	4.78046e-05	4.52674
212723_at	JMJD6	23210	0.837729	1.78723	10.5575	7.37243	4.03918e-12	4.45246e-10	17.078
1559796_at	EBF3	253738	0.836641	1.78589	6.14708	11.8741	4.2572e-25	3.18853e-22	46.3036
228377_at	KLHL14	57565	0.832385	1.78063	5.56363	5.3237	2.65571e-07	9.26619e-06	6.33327
211475_s_at	BAG1	573	0.831106	1.77905	8.54515	9.08869	8.62458e-17	2.01517e-14	27.5762
216805_at	---	---	0.83098	1.77889	5.33537	6.49864	6.02308e-10	4.16323e-08	12.2138
228620_at	---	---	0.830576	1.7784	6.55393	5.42676	1.60863e-07	6.02411e-06	6.81516
214595_at	KCNG1	3755	0.829704	1.77732	6.20805	11.1214	8.54684e-23	4.62672e-20	41.1099
1562275_at	---	---	0.829382	1.77692	4.68411	9.12722	6.69782e-17	1.60616e-14	27.8235
218513_at	C4orf43	55319	0.827583	1.77471	4.72377	5.54019	9.19442e-08	3.68552e-06	7.35344
204257_at	FADS3	3995	0.825646	1.77233	9.02104	6.98887	3.80183e-11	3.41884e-09	14.8965
226905_at	FAM101B	359845	0.824383	1.77078	10.4143	3.00852	0.00295359	0.0230239	-2.44892
1555691_a_at	KLRK1	22914	0.82372	1.76996	7.2666	5.06495	9.07464e-07	2.72613e-05	5.15449
238623_at	---	---	0.823244	1.76938	7.18029	5.68031	4.55706e-08	1.97901e-06	8.0297
213245_at	ADCY1	107	0.823015	1.7691	5.17296	10.4744	7.63942e-21	3.23787e-18	36.7094
226490_at	NHSL1	57224	0.821196	1.76687	5.20439	8.59192	2.15834e-15	4.05524e-13	24.4287
229459_at	FAM19A5	25817	0.820881	1.76648	4.92831	3.00096	0.00302471	0.0234463	-2.47053
211379_x_at	B3GALNT1	8706	0.820136	1.76557	4.21196	7.80624	2.95938e-13	3.97553e-11	19.625
235210_s_at	C8orf84	157869	0.816669	1.76133	5.14823	7.2887	6.62706e-12	6.9814e-10	16.5959
212239_at	PIK3R1	5295	0.815585	1.76001	8.81261	6.56799	4.10477e-10	2.91465e-08	12.5857
215743_at	NMT2	9397	0.815067	1.75938	6.71376	5.98231	9.64777e-09	4.98575e-07	9.52833
212722_s_at	JMJD6	23210	0.815026	1.75933	8.84962	6.79375	1.15815e-10	9.29837e-09	13.814
218829_s_at	CHD7	55636	0.813722	1.75774	8.42217	5.55434	8.56988e-08	3.4691e-06	7.42117
238865_at	PABPC4L	132430	0.81317	1.75707	5.23169	7.21505	1.02176e-11	1.03453e-09	16.1745
235500_at	HNRNPC	3183	0.811595	1.75515	6.78964	8.82972	4.66563e-16	9.73639e-14	25.9256
203796_s_at	BCL7A	605	0.809891	1.75308	8.37958	5.33759	2.48316e-07	8.78181e-06	6.39781
201867_s_at	TBL1X	6907	0.809478	1.75258	5.93723	8.22719	2.17969e-14	3.48463e-12	22.1701
213471_at	NPHP4	261734	0.809172	1.7522	6.53794	9.00709	1.47135e-16	3.39435e-14	27.0539
227452_at	---	---	0.808025	1.75081	5.69522	10.8011	7.97361e-22	3.85803e-19	38.9226
226184_at	FMNL2	114793	0.807902	1.75066	5.96686	4.5759	8.20013e-06	0.000181002	3.05296
205005_s_at	NMT2	9397	0.807271	1.7499	6.81052	6.16578	3.6618e-09	2.08687e-07	10.4652
1562292_at	ANKRD30B	374860	0.806777	1.7493	4.4622	10.3771	1.49191e-20	6.04225e-18	36.054
213183_s_at	CDKN1C	1028	0.80577	1.74808	6.32072	5.11267	7.258e-07	2.23983e-05	5.36851
219528_s_at	BCL11B	64919	0.801326	1.7427	6.72963	3.79068	0.000197451	0.00261839	0.049603
214789_x_at	SFRS2B	10929	0.799898	1.74098	9.79609	8.60258	2.01593e-15	3.85387e-13	24.4954
212978_at	LRRC8B	23507	0.798601	1.73941	7.18216	6.80476	1.08814e-10	8.82702e-09	13.8746
228046_at	ZNF827	152485	0.798342	1.7391	7.23094	3.84427	0.000161227	0.00221986	0.239303
233587_s_at	SIPA1L2	57568	0.797965	1.73865	6.85237	4.08067	6.42729e-05	0.00103235	1.10329
1570432_at	LOC100133287	100133287	0.797296	1.73784	6.30301	9.1434	6.02236e-17	1.45696e-14	27.9275
210512_s_at	VEGFA	7422	0.796707	1.73713	6.89402	3.74827	0.000231446	0.00298646	-0.0988873
201869_s_at	TBL1X	6907	0.795265	1.7354	6.99006	9.92185	3.33033e-19	1.13097e-16	33.0133
211275_s_at	GYG1	2992	0.792954	1.73262	8.57226	5.26636	3.49989e-07	1.18487e-05	6.06818
222317_at	PDE3B	5140	0.792646	1.73225	5.54564	5.16191	5.75513e-07	1.82943e-05	5.59094
229822_at	---	---	0.792213	1.73173	6.10631	6.97596	4.095e-11	3.64056e-09	14.8243
1569484_s_at	MDN1	23195	0.792108	1.7316	6.97657	8.45501	5.16951e-15	9.26698e-13	23.5754
203603_s_at	ZEB2	9839	0.791931	1.73139	8.54486	6.09167	5.428e-09	2.94713e-07	10.0844
209361_s_at	PCBP4	57060	0.791779	1.73121	7.09849	8.85054	4.07655e-16	8.53966e-14	26.0576
216841_s_at	SOD2	6648	0.789936	1.729	8.29588	4.76149	3.62518e-06	8.95648e-05	3.83049
205728_at	---	---	0.789342	1.72829	4.51464	5.42838	1.59597e-07	5.98079e-06	6.82276
237261_at	ANGPT2	285	0.789315	1.72825	4.93731	8.06803	5.89046e-14	8.82359e-12	21.1997
216627_s_at	B4GALT1	2683	0.787555	1.72615	5.78552	6.1158	4.7765e-09	2.63793e-07	10.2081
202976_s_at	RHOBTB3	22836	0.787004	1.72549	5.50136	4.75978	3.65296e-06	9.02103e-05	3.82321
230802_at	ARHGAP24	83478	0.786882	1.72534	6.3988	3.33337	0.00101778	0.0100007	-1.47365
201631_s_at	IER3	8870	0.786821	1.72527	8.98837	3.9275	0.000117188	0.00170406	0.538446
221234_s_at	BACH2	60468	0.786788	1.72523	7.78902	4.38232	1.87263e-05	0.000364753	2.26882
1562194_at	---	---	0.781901	1.7194	9.04847	5.45539	1.39789e-07	5.31868e-06	6.95023
1559716_at	INO80C	125476	0.780701	1.71797	7.56822	4.53405	9.82495e-06	0.000210485	2.88108
204457_s_at	GAS1	2619	0.778478	1.71532	6.60187	4.17606	4.38289e-05	0.000754279	1.46434
1553102_a_at	CCDC69	26112	0.778306	1.71512	8.25317	6.02522	7.70503e-09	4.0507e-07	9.74568
218696_at	EIF2AK3	9451	0.77809	1.71486	11.2241	4.78854	3.21221e-06	8.06295e-05	3.94588
235004_at	RBM24	221662	0.774474	1.71057	5.01825	3.8156	0.000179744	0.00242654	0.137511
208690_s_at	PDLIM1	9124	0.773213	1.70907	11.666	4.93601	1.64692e-06	4.54315e-05	4.58407
211019_s_at	LSS	4047	0.772522	1.70825	6.00713	9.90709	3.68043e-19	1.2271e-16	32.9155
218976_at	DNAJC12	56521	0.772114	1.70777	4.77554	7.27721	7.09134e-12	7.42757e-10	16.53
212886_at	CCDC69	26112	0.77182	1.70742	8.40559	6.1395	4.21167e-09	2.35453e-07	10.3298
212658_at	LHFPL2	10184	0.767954	1.70285	6.59066	11.0882	1.07831e-22	5.78006e-20	40.8822
1557458_s_at	SHB	6461	0.76765	1.70249	6.51669	4.56877	8.45736e-06	0.000186004	3.02359
228776_at	GJC1	10052	0.765552	1.70002	5.21716	5.15546	5.93318e-07	1.87838e-05	5.56172
226663_at	ANKRD10	55608	0.765499	1.69996	8.35178	4.78846	3.21343e-06	8.06295e-05	3.94552
217975_at	WBP5	51186	0.765427	1.69987	5.93097	3.35458	0.000946629	0.00944134	-1.40685
213766_x_at	GNA11	2767	0.764815	1.69915	8.31932	5.64293	5.50191e-08	2.33372e-06	7.84808
235315_at	TSC22D1	8848	0.763609	1.69773	6.66064	5.39961	1.83694e-07	6.74965e-06	6.68754
224791_at	ASAP1	50807	0.762146	1.69601	8.55656	5.05674	9.4286e-07	2.81391e-05	5.11784
215918_s_at	SPTBN1	6711	0.761922	1.69575	7.57998	5.9924	9.15207e-09	4.75485e-07	9.57931
40837_at	TLE2	7089	0.761614	1.69539	7.02758	9.46589	7.12661e-18	1.96791e-15	30.0153
231182_at	WIPF1	7456	0.761014	1.69468	9.60017	5.44046	1.50421e-07	5.66114e-06	6.87972
1559341_at	---	---	0.760782	1.69441	4.62973	7.33931	4.91498e-12	5.35312e-10	16.8869
209138_x_at	IGL@	3535	0.7593	1.69267	10.4079	3.75796	0.000223217	0.0028975	-0.0650655
236193_at	HIST1H2BC	8347	0.759178	1.69253	7.24955	4.51142	1.0828e-05	0.000229289	2.7887
222348_at	MAST4	375449	0.7589	1.6922	5.21916	7.6528	7.52694e-13	9.41729e-11	18.7148
219534_x_at	CDKN1C	1028	0.758378	1.69159	7.0058	4.60527	7.21799e-06	0.000163346	3.17433
230626_at	TSPAN12	23554	0.757295	1.69032	5.39164	8.62118	1.78935e-15	3.45698e-13	24.6119
209340_at	UAP1	6675	0.755844	1.68862	7.52383	3.62825	0.000360117	0.00429336	-0.511159
206235_at	LIG4	3981	0.754682	1.68726	7.51666	4.60876	7.10924e-06	0.000161218	3.18878
235683_at	SESN3	143686	0.754294	1.68681	5.91996	4.73539	4.07207e-06	9.90392e-05	3.71962
236191_at	---	---	0.754121	1.6866	7.98552	4.94258	1.5981e-06	4.43983e-05	4.61285
205505_at	GCNT1	2650	0.753744	1.68616	6.52124	7.25797	7.94178e-12	8.20826e-10	16.4198
226876_at	FAM101B	359845	0.75346	1.68583	9.69354	2.986	0.00317006	0.0243431	-2.51314
202669_s_at	EFNB2	1948	0.750552	1.68244	6.61204	4.02154	8.1213e-05	0.00124939	0.883054
202908_at	WFS1	7466	0.750319	1.68216	7.80879	4.20877	3.83778e-05	0.000675783	1.58977
212240_s_at	PIK3R1	5295	0.749127	1.68078	9.92695	5.55015	8.75046e-08	3.53086e-06	7.40109
228433_at	NFYA	4800	0.747438	1.67881	7.01845	6.85692	8.09139e-11	6.76447e-09	14.1624
202718_at	IGFBP2	3485	0.742706	1.67331	7.09563	2.60294	0.00991685	0.0577673	-3.53737
226757_at	IFIT2	3433	0.742662	1.67326	6.97501	3.70734	0.00026944	0.00337727	-0.240803
205006_s_at	NMT2	9397	0.742633	1.67323	6.89539	5.49126	1.17152e-07	4.58174e-06	7.12021
1553338_at	C1orf55	163859	0.742448	1.67301	8.07557	5.91138	1.39595e-08	6.9574e-07	9.1714
229638_at	IRX3	79191	0.741545	1.67197	4.94576	4.50377	1.11889e-05	0.000235834	2.75755
214882_s_at	SFRS2	6427	0.740591	1.67086	11.7147	9.74302	1.11398e-18	3.4026e-16	31.8315
1552439_s_at	MEGF11	84465	0.739551	1.66966	4.54169	5.69303	4.27322e-08	1.8736e-06	8.0917
229265_at	SKI	6497	0.739192	1.66924	8.94292	3.33333	0.00101791	0.0100007	-1.47377
236034_at	ANGPT2	285	0.73895	1.66896	5.65578	7.09436	2.06606e-11	1.98527e-09	15.4895
222760_at	ZNF703	80139	0.738575	1.66853	8.03288	4.36817	1.98707e-05	0.000383761	2.2126
238762_at	MTHFD2L	441024	0.738471	1.66841	7.62922	4.84469	2.49511e-06	6.48078e-05	4.18706
214677_x_at	IGL@	3535	0.736342	1.66595	10.4514	3.52588	0.000520487	0.00578525	-0.853489
228018_at	NKAIN4	128414	0.736277	1.66587	6.3518	3.16358	0.00179486	0.0156321	-1.99467
208986_at	TCF12	6938	0.734826	1.6642	8.13371	4.6394	6.21869e-06	0.000143281	3.31618
215435_at	---	---	0.734656	1.664	5.4201	4.83237	2.63788e-06	6.80953e-05	4.13392
244103_at	C1orf55	163859	0.734168	1.66344	10.4609	6.32823	1.52884e-09	9.44511e-08	11.3109
205425_at	HIP1	3092	0.732369	1.66137	5.48485	7.74553	4.28648e-13	5.51443e-11	19.2637
211113_s_at	ABCG1	9619	0.73201	1.66095	6.75314	7.86562	2.05686e-13	2.85428e-11	19.9798
209534_x_at	AKAP13	11214	0.731859	1.66078	8.55204	6.26244	2.18137e-09	1.30918e-07	10.9667
237105_at	---	---	0.728442	1.65685	5.76807	6.55497	4.41207e-10	3.1207e-08	12.5157
200753_x_at	SFRS2	6427	0.72664	1.65478	11.1422	9.21151	3.84625e-17	9.55881e-15	28.366
235751_s_at	VMO1	284013	0.726611	1.65475	5.60056	9.44983	7.9306e-18	2.16803e-15	29.9107
225499_at	---	---	0.726351	1.65445	6.87219	10.5998	3.21531e-21	1.45287e-18	37.5569
226611_s_at	CENPV	201161	0.726351	1.65445	6.93942	4.32246	2.40431e-05	0.000454294	2.03205
225570_at	SLC41A1	254428	0.726268	1.65435	8.78259	7.24117	8.76565e-12	8.99178e-10	16.3237
226152_at	TTC7B	145567	0.725232	1.65317	6.29545	5.68327	4.48939e-08	1.95117e-06	8.04412
218093_s_at	ANKRD10	55608	0.723355	1.65102	9.05844	6.04442	6.96512e-09	3.70085e-07	9.84329
226438_at	SNTB1	6641	0.722929	1.65053	6.14596	8.90044	2.94823e-16	6.27216e-14	26.3744
201341_at	ENC1	8507	0.722415	1.64994	7.66027	5.17519	5.40451e-07	1.73207e-05	5.65122
210881_s_at	IGF2 /// INS-IGF2	3481 /// 723961	0.722068	1.64954	5.93012	8.48366	4.30813e-15	7.79957e-13	23.7534
223144_s_at	AKIRIN2	55122	0.721141	1.64848	9.12068	6.96392	4.38841e-11	3.87619e-09	14.757
242836_at	---	---	0.721096	1.64843	9.20351	5.01825	1.12755e-06	3.28792e-05	4.94655
212445_s_at	NEDD4L	23327	0.720903	1.64821	5.89755	7.48171	2.10676e-12	2.43524e-10	17.7119
233435_at	---	---	0.720642	1.64791	6.40943	9.22932	3.41998e-17	8.5774e-15	28.4809
58780_s_at	FLJ10357	55701	0.720603	1.64787	6.27468	6.44116	8.26082e-10	5.48797e-08	11.9075
201310_s_at	C5orf13	9315	0.720378	1.64761	9.66109	4.07966	6.45306e-05	0.0010349	1.09952
230983_at	FAM129C	199786	0.720278	1.6475	10.1114	4.28778	2.77573e-05	0.000512194	1.89608
214043_at	PTPRD	5789	0.719935	1.64711	5.48156	3.38686	0.000847206	0.00861625	-1.30445
229407_at	SDK1	221935	0.7199	1.64707	5.67534	8.96729	1.90774e-16	4.31016e-14	26.7999
207169_x_at	DDR1	780	0.719156	1.64622	7.94029	5.0468	9.8754e-07	2.92016e-05	5.0735
227242_s_at	EBF3	253738	0.718802	1.64582	4.43207	8.9337	2.37463e-16	5.23521e-14	26.5859
1555962_at	B3GNT7	93010	0.717868	1.64475	6.58522	6.66263	2.42269e-10	1.81702e-08	13.0974
201554_x_at	GYG1	2992	0.717511	1.64434	8.20064	5.37606	2.06032e-07	7.44534e-06	6.57721
209711_at	SLC35D1	23169	0.716634	1.64334	9.36959	5.32486	2.64079e-07	9.23179e-06	6.33868
1566880_at	---	---	0.716417	1.6431	6.73729	5.67838	4.60163e-08	1.9952e-06	8.02031
227039_at	AKAP13	11214	0.716399	1.64308	8.32189	5.48743	1.19388e-07	4.65255e-06	7.10202
203149_at	PVRL2	5819	0.716008	1.64263	7.88096	4.90644	1.88523e-06	5.10526e-05	4.45486
235239_at	QSOX2	169714	0.715969	1.64259	6.78243	6.82966	9.44791e-11	7.77958e-09	14.0118
218713_at	NARG2	79664	0.715574	1.64214	6.62177	5.35891	2.23938e-07	8.02346e-06	6.49711
222482_at	LOC100131851 /// LOC100134497 /// LOC401002 /// LOC646674 /// SSBP3	100131851 /// 100134497 /// 23648 /// 401002 /// 646674	0.714642	1.64108	6.99599	5.01813	1.12815e-06	3.28792e-05	4.94605
239296_at	---	---	0.713677	1.63998	8.89742	4.87985	2.12771e-06	5.64722e-05	4.33923
229661_at	SALL4	57167	0.711435	1.63743	6.61025	5.27311	3.38827e-07	1.15136e-05	6.0993
221039_s_at	ASAP1	50807	0.711356	1.63734	7.51867	5.21873	4.39462e-07	1.44832e-05	5.84967
214157_at	GNAS	2778	0.711039	1.63698	9.45365	3.55379	0.000471127	0.00532759	-0.760999
227260_at	ANKRD10	55608	0.710718	1.63662	10.2141	5.06617	9.02318e-07	2.71366e-05	5.15993
217800_s_at	NDFIP1	80762	0.709499	1.63524	6.85884	3.78128	0.000204549	0.00269395	0.0165742
204270_at	SKI	6497	0.708412	1.634	6.91284	3.71411	0.000262771	0.00330961	-0.217414
214913_at	ADAMTS3	9508	0.708399	1.63399	4.31576	10.0573	1.3277e-19	4.68337e-17	33.9136
205349_at	GNA15	2769	0.708351	1.63394	10.3791	4.22896	3.5345e-05	0.000629679	1.66756
235175_at	GBP4	115361	0.70723	1.63267	7.28455	5.6176	6.24818e-08	2.59984e-06	7.72551
244181_at	---	---	0.706432	1.63176	7.4426	4.52482	1.02227e-05	0.000218416	2.84336
221477_s_at	SOD2	6648	0.705927	1.63119	9.67908	5.19443	4.93316e-07	1.59977e-05	5.73875
214930_at	SLITRK5	26050	0.705893	1.63115	5.67075	6.86897	7.55503e-11	6.36473e-09	14.229
203153_at	IFIT1	3434	0.703632	1.6286	5.62925	4.55521	8.96811e-06	0.000195195	2.96783
228754_at	SLC6A6	6533	0.703623	1.62859	7.35244	5.38078	2.01352e-07	7.30519e-06	6.5993
237097_at	---	---	0.702964	1.62785	5.68116	7.56572	1.2729e-12	1.53295e-10	18.2028
202391_at	BASP1	10409	0.702327	1.62713	7.48795	2.83484	0.00504306	0.0347967	-2.93284
227721_at	CPAMD8	27151	0.700399	1.62495	6.35799	7.84684	2.30801e-13	3.17061e-11	19.8674
218184_at	TULP4	56995	0.700383	1.62494	6.24722	7.10063	1.99219e-11	1.92104e-09	15.5249
235763_at	SLC44A5	204962	0.699738	1.62421	3.99635	4.60068	7.36372e-06	0.00016573	3.15531
212681_at	EPB41L3	23136	0.699562	1.62401	4.09284	5.7596	3.04728e-08	1.37581e-06	8.41779
204730_at	RIMS3	9783	0.697931	1.62218	7.29322	3.44543	0.000691258	0.00731426	-1.11641
209094_at	DDAH1	23576	0.697384	1.62156	4.75476	8.37661	8.49995e-15	1.47535e-12	23.0897
242625_at	RSAD2	91543	0.695833	1.61982	5.92072	4.27666	2.90599e-05	0.000532993	1.85269
241497_at	---	---	0.694601	1.61844	5.8107	6.74144	1.5563e-10	1.22257e-08	13.527
209994_s_at	ABCB1 /// ABCB4	5243 /// 5244	0.694472	1.61829	6.18339	6.05685	6.52373e-09	3.47985e-07	9.90659
226610_at	CENPV	201161	0.694403	1.61822	6.81543	4.72107	4.33932e-06	0.000104471	3.65901
229233_at	NRG3	10718	0.693153	1.61681	5.19037	4.24878	3.25893e-05	0.000586897	1.74429
205423_at	AP1B1	162	0.692837	1.61646	8.24909	7.01668	3.2389e-11	2.97125e-09	15.0523
205899_at	CCNA1	8900	0.692181	1.61572	5.72742	2.99338	0.00309755	0.0239072	-2.49214
239476_at	---	---	0.690726	1.6141	8.28354	6.17931	3.40665e-09	1.96061e-07	10.5351
226464_at	C3orf58	205428	0.690481	1.61382	9.58884	5.45806	1.37965e-07	5.26394e-06	6.96286
226123_at	CHD7	55636	0.690419	1.61375	9.2663	5.48979	1.18002e-07	4.60838e-06	7.11326
223145_s_at	AKIRIN2	55122	0.688676	1.6118	9.38937	6.72468	1.7103e-10	1.33396e-08	13.4354
215121_x_at	IGL@	3535	0.688636	1.61176	10.3722	3.80625	0.0001862	0.00249705	0.104485
1566403_at	SNORA68	26780	0.688585	1.6117	7.77997	6.3374	1.45471e-09	9.0588e-08	11.3591
201411_s_at	PLEKHB2	55041	0.687814	1.61084	7.74723	6.24693	2.3713e-09	1.40315e-07	10.8858
229299_at	C5orf33	133686	0.68719	1.61014	6.0448	5.6308	5.84764e-08	2.4556e-06	7.78935
207638_at	PRSS7	5651	0.685743	1.60853	4.92321	4.08514	6.31389e-05	0.00101593	1.12006
1556989_at	---	---	0.685357	1.6081	4.55498	10.4411	9.60501e-21	4.00881e-18	36.4852
223278_at	GJB2	2706	0.685159	1.60788	5.89835	3.09911	0.00221301	0.0184537	-2.18606
223313_s_at	MAGED4 /// MAGED4B	728239 /// 81557	0.683799	1.60636	6.15742	7.9729	1.0623e-13	1.53653e-11	20.6243
1554420_at	ATF3	467	0.683651	1.6062	7.26263	6.2102	2.88789e-09	1.68332e-07	10.695
213154_s_at	BICD2	23299	0.683561	1.6061	8.68731	5.95716	1.10017e-08	5.62695e-07	9.40143
223143_s_at	AKIRIN2	55122	0.682184	1.60457	7.24509	5.82013	2.23562e-08	1.04921e-06	8.71667
1555938_x_at	VIM	7431	0.681924	1.60428	8.43508	3.74847	0.000231272	0.00298508	-0.0981867
213338_at	TMEM158	25907	0.681716	1.60405	6.97183	3.01796	0.00286699	0.0225025	-2.42187
235147_at	FLJ32063	150538	0.681661	1.60399	4.63328	7.22502	9.63766e-12	9.81265e-10	16.2314
200887_s_at	STAT1	6772	0.681129	1.60339	8.2912	3.98824	9.25434e-05	0.00139658	0.760232
1561777_at	---	---	0.681016	1.60327	4.45674	9.90707	3.68075e-19	1.2271e-16	32.9154
235798_at	TMEM170B	100113407	0.68097	1.60322	4.60799	6.04557	6.92303e-09	3.68207e-07	9.84915
236990_at	---	---	0.68052	1.60272	6.14878	6.3727	1.20073e-09	7.62486e-08	11.545
37966_at	PARVB	29780	0.679458	1.60154	6.23669	6.17599	3.46752e-09	1.99145e-07	10.518
228220_at	FCHO2	115548	0.679193	1.60124	5.72216	4.74313	3.93436e-06	9.62898e-05	3.75243
239562_at	MTHFD2L	441024	0.678759	1.60076	7.18722	5.21787	4.41265e-07	1.45338e-05	5.84574
216953_s_at	WT1	7490	0.677825	1.59973	5.67927	6.63712	2.79391e-10	2.07268e-08	12.959
209324_s_at	RGS16	6004	0.677434	1.59929	7.31418	3.27026	0.00126003	0.0118739	-1.67017
225202_at	RHOBTB3	22836	0.676516	1.59828	6.23571	4.50379	1.11879e-05	0.000235834	2.75764
211018_at	LSS	4047	0.676362	1.59811	5.65126	9.11096	7.45241e-17	1.7563e-14	27.7191
203586_s_at	ARL4D	379	0.675359	1.59699	7.25368	7.55215	1.38114e-12	1.656e-10	18.1233
210749_x_at	DDR1	780	0.674122	1.59563	8.34781	4.98288	1.32783e-06	3.78713e-05	4.79007
222023_at	AKAP13	11214	0.673953	1.59544	6.12842	6.27803	2.00562e-09	1.21436e-07	11.048
202207_at	ARL4C	10123	0.673865	1.59534	8.13774	2.92796	0.00379695	0.0279878	-2.67667
239752_at	---	---	0.673237	1.59465	5.77658	4.78835	3.21506e-06	8.06295e-05	3.94504
215001_s_at	GLUL	2752	0.672273	1.59358	10.1112	3.20063	0.00158895	0.0142303	-1.88307
238778_at	MPP7	143098	0.672032	1.59332	5.00241	4.59035	7.70184e-06	0.000172088	3.1126
219686_at	STK32B	55351	0.67137	1.59258	8.7195	4.82049	2.78285e-06	7.13661e-05	4.08284
210090_at	ARC	23237	0.671225	1.59242	6.20243	5.33585	2.5042e-07	8.83906e-06	6.38971
215223_s_at	SOD2	6648	0.670618	1.59175	10.6926	3.55697	0.000465793	0.00528475	-0.750423
228960_at	NARG2	79664	0.669174	1.59016	6.168	6.21492	2.8159e-09	1.64486e-07	10.7195
228714_at	---	---	0.66887	1.58983	6.52698	6.10391	5.0872e-09	2.78421e-07	10.1471
212607_at	AKT3	10000	0.668784	1.58973	5.67978	7.69666	5.7696e-13	7.28528e-11	18.974
230896_at	BEND4	389206	0.668735	1.58968	5.07867	4.07266	6.63508e-05	0.00105888	1.07332
221538_s_at	PLXNA1	5361	0.667527	1.58835	6.47706	5.4857	1.20406e-07	4.6889e-06	7.09384
224796_at	ASAP1	50807	0.666613	1.58734	8.61353	5.31042	2.83151e-07	9.82315e-06	6.27169
227850_x_at	CDC42EP5	148170	0.666337	1.58704	4.86753	4.21726	3.7073e-05	0.000655552	1.62245
211148_s_at	ANGPT2	285	0.666171	1.58686	5.78966	7.24203	8.72147e-12	8.96327e-10	16.3286
209875_s_at	SPP1	6696	0.665658	1.58629	5.96412	4.17675	4.37079e-05	0.000753145	1.46695
231357_at	CLEC12B	387837	0.665008	1.58558	5.07884	11.3901	1.29818e-23	8.25327e-21	42.9559
231205_at	---	---	0.664622	1.58515	7.98171	4.76909	3.50426e-06	8.69308e-05	3.86285
205051_s_at	KIT	3815	0.664264	1.58476	5.89349	6.57453	3.95861e-10	2.82186e-08	12.6209
201962_s_at	RNF41	10193	0.663722	1.58416	7.31958	7.99685	9.16046e-14	1.33204e-11	20.7688
221486_at	ENSA	2029	0.66357	1.584	7.51871	8.33042	1.13816e-14	1.91473e-12	22.8046
223165_s_at	IP6K2	51447	0.663245	1.58364	7.50835	6.57539	3.93969e-10	2.81204e-08	12.6255
201309_x_at	C5orf13	9315	0.66317	1.58356	8.16823	3.9681	0.000100109	0.00149054	0.686382
228740_at	---	---	0.662884	1.58324	4.61556	6.80195	1.10562e-10	8.9555e-09	13.8591
209535_s_at	---	---	0.662033	1.58231	7.00426	5.14539	6.22224e-07	1.96307e-05	5.51611
225418_at	PVRL2	5819	0.661615	1.58185	8.17396	4.56154	8.72618e-06	0.00019068	2.99383
217788_s_at	GALNT2	2590	0.661538	1.58177	8.7424	4.37922	1.89709e-05	0.000368597	2.25652
207332_s_at	TFRC	7037	0.661326	1.58154	10.2724	5.93194	1.25455e-08	6.33358e-07	9.27456
219863_at	HERC5	51191	0.660886	1.58105	7.64085	4.46395	1.32625e-05	0.000271787	2.59609
237006_at	---	---	0.659552	1.57959	8.60237	4.15868	4.70181e-05	0.000796133	1.39805
208691_at	TFRC	7037	0.659419	1.57945	10.6692	5.65628	5.14444e-08	2.19916e-06	7.91283
210002_at	GATA6	2627	0.658723	1.57868	4.39153	5.1774	5.3484e-07	1.71711e-05	5.66123
239167_at	---	---	0.657479	1.57732	7.66503	4.36335	2.02751e-05	0.000390744	2.19351
228003_at	RAB30	27314	0.657252	1.57708	7.34941	4.51611	1.06126e-05	0.000225512	2.80779
229655_at	FAM19A5	25817	0.656658	1.57643	6.42228	2.89714	0.00417414	0.0300964	-2.7623
229720_at	BAG1	573	0.656426	1.57617	6.82341	7.7228	4.92243e-13	6.28817e-11	19.1288
238455_at	---	---	0.656206	1.57593	4.71278	5.84659	1.95129e-08	9.29328e-07	8.84798
214582_at	PDE3B	5140	0.655791	1.57548	6.50348	5.06831	8.93364e-07	2.69265e-05	5.16949
1557889_at	---	---	0.654217	1.57376	5.68395	15.6565	7.0119e-37	1.32198e-33	72.8541
202411_at	IFI27	3429	0.653889	1.5734	6.67504	3.28378	0.00120401	0.0114597	-1.62836
211208_s_at	CASK	8573	0.653581	1.57307	6.94885	6.40353	1.01495e-09	6.54392e-08	11.7079
215802_at	---	---	0.653432	1.57291	7.32529	3.30201	0.00113216	0.0108884	-1.57174
224790_at	ASAP1	50807	0.65341	1.57288	8.07404	5.22488	4.26773e-07	1.41075e-05	5.87778
222449_at	PMEPA1	56937	0.653381	1.57285	6.01663	4.22628	3.57335e-05	0.000635772	1.65723
1556873_at	MEX3C	51320	0.65219	1.57155	7.64463	3.63684	0.000349027	0.00418304	-0.482038
1565558_at	---	---	0.651816	1.57114	6.65275	8.72264	9.3203e-16	1.83305e-13	25.2493
200754_x_at	SFRS2	6427	0.651488	1.57079	11.8957	9.50911	5.34246e-18	1.52135e-15	30.2972
231985_at	MICAL3	57553	0.651357	1.57064	5.4521	7.80121	3.05184e-13	4.05983e-11	19.595
1558105_a_at	---	---	0.65125	1.57053	7.57365	4.73523	4.07498e-06	9.90661e-05	3.71894
226550_at	---	---	0.651045	1.57031	8.43186	5.04466	9.97436e-07	2.94783e-05	5.06395
212680_x_at	PPP1R14B	26472	0.651043	1.5703	9.23457	6.3329	1.49061e-09	9.25073e-08	11.3355
228594_at	C5orf33	133686	0.650461	1.56967	7.22244	4.54387	9.41777e-06	0.000202963	2.92131
204747_at	IFIT3	3437	0.650255	1.56945	6.92655	5.16709	5.61592e-07	1.79143e-05	5.61442
1559391_s_at	---	---	0.650079	1.56925	6.38942	3.50928	0.000552103	0.00607247	-0.908189
202665_s_at	WIPF1	7456	0.64936	1.56847	8.2125	7.17622	1.2825e-11	1.27957e-09	15.9534
1557394_at	DLGAP4	22839	0.649343	1.56845	7.24729	5.94113	1.19599e-08	6.08117e-07	9.32074
1561469_at	---	---	0.649046	1.56813	5.77882	7.35298	4.53271e-12	4.96645e-10	16.9657
200661_at	CTSA	5476	0.648818	1.56788	8.17185	6.07831	5.82504e-09	3.14708e-07	10.0161
AFFX-HUMISGF3A/M97935_3_at	STAT1	6772	0.64877	1.56783	7.69179	3.90303	0.000128781	0.00184103	0.449926
227652_at	FAM69B	138311	0.64729	1.56622	6.48111	7.29858	6.25226e-12	6.63772e-10	16.6526
222344_at	---	---	0.647237	1.56617	5.29904	5.60542	6.64138e-08	2.74881e-06	7.66671
224374_s_at	EMILIN2	84034	0.644621	1.56333	7.30641	4.26465	3.05339e-05	0.000555924	1.80589
240652_at	---	---	0.644221	1.5629	7.55553	5.14486	6.23783e-07	1.96686e-05	5.51371
218224_at	PNMA1	9240	0.644023	1.56268	8.00389	4.09297	6.11998e-05	0.000990264	1.14945
227038_at	SGMS2	166929	0.644002	1.56266	4.08254	8.57879	2.34755e-15	4.38062e-13	24.3466
223251_s_at	ANKRD10	55608	0.642415	1.56094	10.4124	6.20847	2.91489e-09	1.69725e-07	10.686
203211_s_at	MTMR2	8898	0.642208	1.56072	6.45503	4.94287	1.59595e-06	4.43614e-05	4.61413
228948_at	EPHA4	2043	0.641707	1.56017	5.74872	8.79309	5.91388e-16	1.21102e-13	25.6939
1569864_at	SERAC1	84947	0.641616	1.56008	4.88975	5.21589	4.45452e-07	1.46541e-05	5.83668
221974_at	IPW	3653	0.641276	1.55971	6.27541	4.05653	7.07343e-05	0.00111549	1.01307
1554679_a_at	LAPTM4B	55353	0.641052	1.55947	5.6965	3.67353	0.000305191	0.00373463	-0.357001
216350_s_at	ZNF10	7556	0.640967	1.55937	7.05342	4.89828	1.95661e-06	5.25431e-05	4.41934
203225_s_at	RFK	55312	0.64063	1.55901	6.97585	6.89692	6.44125e-11	5.52866e-09	14.384
205489_at	CRYM	1428	0.639792	1.5581	6.91731	9.82531	6.39683e-19	2.0453e-16	32.3744
202934_at	HK2	3099	0.639753	1.55806	7.37648	4.61227	7.00115e-06	0.000159229	3.20336
232078_at	PVRL2	5819	0.639335	1.55761	6.82145	4.62662	6.57612e-06	0.000150822	3.26297
207275_s_at	ACSL1	2180	0.639237	1.5575	7.59919	2.95961	0.00344232	0.025942	-2.58787
205692_s_at	CD38	952	0.639152	1.55741	7.7904	3.94118	0.000111145	0.00162933	0.588154
228617_at	XAF1	54739	0.638934	1.55718	8.13959	3.42173	0.000750819	0.00781925	-1.19285
208749_x_at	FLOT1	10211	0.638716	1.55694	8.90867	6.80085	1.11256e-10	8.98509e-09	13.853
208779_x_at	DDR1	780	0.637963	1.55613	8.0737	5.06771	8.95855e-07	2.69718e-05	5.16682
222428_s_at	LARS	51520	0.63795	1.55612	7.72358	3.56094	0.000459216	0.00522096	-0.737213
215078_at	SOD2	6648	0.63684	1.55492	7.61866	3.5699	0.000444678	0.00509529	-0.707326
238013_at	PLEKHA2	59339	0.636317	1.55436	6.79494	4.09188	6.14673e-05	0.000994003	1.14535
203284_s_at	HS2ST1	9653	0.63617	1.5542	6.42094	4.55118	9.12554e-06	0.000197913	2.95128
236198_at	---	---	0.636153	1.55418	9.3514	4.77512	3.41114e-06	8.48903e-05	3.88855
1558103_a_at	---	---	0.635906	1.55391	5.14471	5.87445	1.6901e-08	8.18479e-07	8.98673
201868_s_at	TBL1X	6907	0.634504	1.5524	5.52331	8.59896	2.06324e-15	3.91693e-13	24.4727
221563_at	DUSP10	11221	0.634397	1.55229	9.22459	4.14515	4.96552e-05	0.000831771	1.34656
227336_at	DTX1	1840	0.634045	1.55191	8.32482	3.80229	0.000189006	0.00252769	0.0904887
204610_s_at	CCDC85B	11007	0.633762	1.55161	8.4678	5.94101	1.19677e-08	6.08117e-07	9.32011
1556874_a_at	MEX3C	51320	0.633515	1.55134	9.27767	3.87404	0.000143928	0.00202087	0.345654
222771_s_at	MYEF2	50804	0.633211	1.55101	5.63098	2.65971	0.00843792	0.0513889	-3.39382
205347_s_at	TMSB15A	11013	0.63298	1.55076	5.9738	2.67421	0.00809358	0.0497993	-3.35669
211192_s_at	CD84	8832	0.632549	1.5503	5.67788	9.18444	4.5971e-17	1.12711e-14	28.1916
222258_s_at	SH3BP4	23677	0.632063	1.54978	4.86552	4.68951	4.98934e-06	0.000118074	3.52598
215379_x_at	IGL@	3535	0.631414	1.54908	9.2418	3.60466	0.000392298	0.00459882	-0.59081
213182_x_at	CDKN1C	1028	0.63107	1.54871	6.95213	4.729	4.18934e-06	0.000101351	3.69255
225759_x_at	CLMN	79789	0.631061	1.5487	5.73548	8.13213	3.95147e-14	6.05173e-12	21.5894
241017_at	TBC1D8	11138	0.630219	1.5478	6.71829	6.12335	4.58896e-09	2.54206e-07	10.2468
1553183_at	UMODL1	89766	0.630163	1.54774	6.20604	2.76556	0.00620037	0.040723	-3.11846
210142_x_at	FLOT1	10211	0.629308	1.54682	8.80371	6.63172	2.87948e-10	2.12463e-08	12.9297
242021_at	---	---	0.629053	1.54655	6.24047	7.23564	9.05514e-12	9.27135e-10	16.2921
204286_s_at	PMAIP1	5366	0.62865	1.54612	11.1808	4.86215	2.30556e-06	6.04009e-05	4.26253
202230_s_at	CHERP	10523	0.628106	1.54553	9.53981	6.55424	4.43001e-10	3.12934e-08	12.5117
226683_at	SNX18	112574	0.628087	1.54551	8.29969	4.382	1.87508e-05	0.000364969	2.26758
212985_at	APBB2	323	0.627838	1.54525	5.56707	3.32587	0.0010441	0.0102049	-1.49718
225048_at	PHF10	55274	0.627417	1.5448	8.77973	5.18558	5.14477e-07	1.66149e-05	5.69846
1555372_at	BCL2L11	10018	0.627233	1.5446	7.34217	3.63386	0.000352832	0.00421755	-0.492134
202818_s_at	TCEB3	6924	0.626972	1.54432	7.78402	8.08883	5.17544e-14	7.8602e-12	21.326
225123_at	---	---	0.625679	1.54294	7.90737	3.178	0.00171199	0.0150778	-1.9514
228383_at	PNPLA7	375775	0.624577	1.54176	6.81679	6.23517	2.52601e-09	1.48986e-07	10.8246
203233_at	IL4R	3566	0.62336	1.54046	8.05262	5.46563	1.32923e-07	5.09288e-06	6.99868
202206_at	ARL4C	10123	0.622306	1.53933	7.44313	3.21323	0.00152412	0.0137829	-1.84488
236832_at	LOC221442	221442	0.622221	1.53924	6.41861	6.26691	2.12954e-09	1.2823e-07	10.99
208070_s_at	REV3L	5980	0.62194	1.53894	8.30621	5.45654	1.39001e-07	5.29607e-06	6.95567
212143_s_at	IGFBP3	3486	0.621155	1.53811	6.00764	7.1994	1.11989e-11	1.13179e-09	16.0853
1558387_at	LOC643763	643763	0.621138	1.53809	3.4812	8.40934	6.9081e-15	1.21445e-12	23.2922
233031_at	ZEB2	9839	0.620474	1.53738	6.22229	7.95285	1.2023e-13	1.71634e-11	20.5035
208029_s_at	LAPTM4B	55353	0.6199	1.53677	6.4141	3.26655	0.00127584	0.0120021	-1.68163
222875_at	DHX33	56919	0.619131	1.53595	7.76915	7.35215	4.55511e-12	4.98102e-10	16.9609
226063_at	VAV2	7410	0.618993	1.5358	6.93793	4.6028	7.29588e-06	0.000164768	3.16412
204141_at	TUBB2A	7280	0.618279	1.53504	8.95214	2.82179	0.00524478	0.0359076	-2.96813
212430_at	RBM38	55544	0.617855	1.53459	10.6675	4.16831	4.52252e-05	0.000772057	1.43474
234034_at	---	---	0.617274	1.53397	6.66588	4.10273	5.88616e-05	0.000958385	1.18617
1553405_a_at	CSMD1	64478	0.616958	1.53364	5.46908	7.7309	4.68576e-13	5.99985e-11	19.1769
232069_at	KIF26A	26153	0.616815	1.53349	6.72206	4.21096	3.80384e-05	0.000670454	1.59816
241321_at	---	---	0.61676	1.53343	5.43966	6.94896	4.78173e-11	4.19649e-09	14.6736
235574_at	GBP4	115361	0.616416	1.53306	6.94352	6.6545	2.53533e-10	1.8937e-08	13.0533
1569703_a_at	---	---	0.616122	1.53275	5.49814	5.53212	9.5703e-08	3.82497e-06	7.31486
218434_s_at	AACS	65985	0.614872	1.53142	7.17455	5.54993	8.75992e-08	3.53207e-06	7.40005
244700_at	SEC61B	10952	0.614827	1.53137	6.64587	5.44984	1.43649e-07	5.44661e-06	6.92402
232286_at	---	---	0.614306	1.53082	7.71223	3.39449	0.000825186	0.00843625	-1.28013
206710_s_at	EPB41L3	23136	0.614273	1.53079	4.19859	5.63861	5.62266e-08	2.38309e-06	7.82716
227805_at	---	---	0.614101	1.5306	5.80295	9.3047	2.07826e-17	5.38526e-15	28.9682
238002_at	---	---	0.613731	1.53021	6.37602	2.67584	0.00805569	0.0496053	-3.35251
225306_s_at	SLC25A29	123096	0.613393	1.52985	8.18523	6.25242	2.30229e-09	1.36824e-07	10.9144
201719_s_at	EPB41L2	2037	0.612847	1.52927	7.4803	3.39796	0.000815334	0.00834176	-1.26903
1566342_at	SOD2	6648	0.612511	1.52892	8.4635	4.60635	7.18415e-06	0.000162736	3.17881
201874_at	MPZL1	9019	0.612421	1.52882	7.52761	6.09553	5.31817e-09	2.89324e-07	10.1042
214714_at	ZNF394	84124	0.610466	1.52675	9.52332	5.21573	4.45784e-07	1.46562e-05	5.83596
220266_s_at	KLF4	9314	0.609935	1.52619	8.7906	2.30406	0.0222197	0.105165	-4.24509
240076_at	---	---	0.609823	1.52607	6.27245	5.7887	2.62643e-08	1.20457e-06	8.56119
215030_at	GRSF1	2926	0.608673	1.52486	5.96489	5.32253	2.6708e-07	9.30694e-06	6.32783
232500_at	C20orf74	57186	0.608484	1.52466	6.61628	7.18946	1.18694e-11	1.19075e-09	16.0287
221586_s_at	E2F5	1875	0.608409	1.52458	6.62134	4.4753	1.26365e-05	0.000261111	2.642
235209_at	C8orf84	157869	0.608236	1.52439	5.60399	6.6563	2.51004e-10	1.87995e-08	13.063
234339_s_at	GLTSCR2	29997	0.607975	1.52412	10.6712	8.1359	3.85949e-14	5.92747e-12	21.6124
225666_at	TMTC4	84899	0.607357	1.52347	6.78434	5.70671	3.98736e-08	1.75672e-06	8.15846
204140_at	TPST1	8460	0.606971	1.52306	6.86197	4.98184	1.33421e-06	3.79937e-05	4.78549
201924_at	AFF1	4299	0.60662	1.52269	10.0341	4.71658	4.42644e-06	0.000106287	3.64007
1561378_at	C12orf42	374470	0.60644	1.5225	5.7552	6.39539	1.06102e-09	6.82483e-08	11.6649
224603_at	---	---	0.606218	1.52226	9.57411	5.52702	9.81531e-08	3.91717e-06	7.29052
223402_at	DUSP23	54935	0.605812	1.52183	7.36165	4.88611	2.06802e-06	5.51825e-05	4.36642
226946_at	C5orf33	133686	0.605698	1.52171	6.78939	5.55889	8.37814e-08	3.40455e-06	7.44296
226972_s_at	CCDC136	64753	0.605685	1.5217	6.17373	8.95671	2.04399e-16	4.58013e-14	26.7325
244519_at	ASXL1	171023	0.605383	1.52138	9.18694	4.0177	8.24483e-05	0.00126412	0.868853
201798_s_at	MYOF	26509	0.605253	1.52125	5.80541	4.86947	2.23041e-06	5.86852e-05	4.29419
239661_at	---	---	0.604965	1.52094	6.3281	3.96633	0.000100801	0.00149804	0.679906
212104_s_at	RBM9	23543	0.604602	1.52056	6.00091	6.91555	5.79044e-11	5.04128e-09	14.4875
218503_at	KIAA1797	54914	0.60366	1.51957	5.84675	6.86931	7.54039e-11	6.3622e-09	14.2309
242975_s_at	---	---	0.60353	1.51943	7.30673	3.67011	0.000309039	0.00377328	-0.368681
226446_at	HES6	55502	0.603298	1.51919	7.41933	5.79661	2.52227e-08	1.16573e-06	8.60024
204629_at	PARVB	29780	0.603193	1.51908	6.27327	6.15445	3.88962e-09	2.19242e-07	10.4068
212071_s_at	SPTBN1	6711	0.602999	1.51887	11.5139	6.39327	1.07337e-09	6.88807e-08	11.6537
227679_at	HDAC11	79885	0.602736	1.51859	6.24827	9.74801	1.07719e-18	3.32742e-16	31.8643
213604_at	TCEB3	6924	0.602547	1.51839	7.74004	6.33101	1.50597e-09	9.33547e-08	11.3255
208325_s_at	AKAP13	11214	0.601575	1.51737	7.58232	5.05286	9.60088e-07	2.85287e-05	5.10049
226571_s_at	PTPRS	5802	0.601009	1.51678	6.28131	8.17884	2.95116e-14	4.55804e-12	21.8743
224896_s_at	TTL	150465	0.600828	1.51659	6.99115	5.86661	1.75985e-08	8.47006e-07	8.94768
212099_at	RHOB	388	0.600303	1.51603	11.2077	3.34992	0.000961851	0.00956167	-1.42156
237472_at	SOX1	6656	0.600095	1.51582	4.99576	8.23364	2.09319e-14	3.36604e-12	22.2096
222820_at	TNRC6C	57690	0.59999	1.51571	5.92904	5.32062	2.69546e-07	9.38691e-06	6.319
52975_at	FAM125B	89853	0.599544	1.51524	6.92947	8.38773	7.92195e-15	1.38381e-12	23.1584
224821_at	ABHD14B	84836	0.598937	1.5146	9.28255	5.61221	6.41917e-08	2.66693e-06	7.6995
226120_at	TTC8	123016	0.598803	1.51446	5.00861	7.29573	6.3583e-12	6.72418e-10	16.6362
211421_s_at	RET	5979	0.598543	1.51419	5.13853	7.78573	3.35466e-13	4.40904e-11	19.5027
241365_at	---	---	0.597323	1.51291	6.43456	3.72894	0.000248703	0.00317261	-0.166049
200671_s_at	SPTBN1	6711	0.597125	1.5127	7.49742	6.0228	7.80363e-09	4.09859e-07	9.73338
236918_s_at	LRRC34	151827	0.597107	1.51268	5.10872	5.32428	2.64822e-07	9.24594e-06	6.33598
225136_at	PLEKHA2	59339	0.597037	1.51261	9.65246	4.16903	4.50929e-05	0.000771398	1.4375
229234_at	ZC3H12B	340554	0.596899	1.51246	5.08287	7.70682	5.42447e-13	6.89727e-11	19.0341
228176_at	S1PR3	1903	0.596792	1.51235	5.23558	6.66418	2.40176e-10	1.80379e-08	13.1058
218825_at	EGFL7	51162	0.596748	1.5123	8.0963	4.3077	2.55623e-05	0.000477818	1.97405
1558522_at	---	---	0.596467	1.51201	4.98349	4.96313	1.45424e-06	4.10059e-05	4.70307
231982_at	LOC284422	284422	0.595699	1.5112	8.76592	3.13942	0.00194214	0.016641	-2.06681
232079_s_at	PVRL2	5819	0.595135	1.51061	6.78934	4.45138	1.399e-05	0.000284246	2.5454
205493_s_at	DPYSL4	10570	0.59236	1.50771	4.95124	4.14404	4.9877e-05	0.000834463	1.34235
205861_at	SPIB	6689	0.592077	1.50742	7.12808	3.28145	0.0012135	0.0115188	-1.63558
208771_s_at	LTA4H	4048	0.590606	1.50588	9.80108	5.31923	2.7136e-07	9.43806e-06	6.31255
1558290_a_at	PVT1	5820	0.59014	1.50539	7.75843	5.40507	1.78865e-07	6.59437e-06	6.71315
201410_at	PLEKHB2	55041	0.589884	1.50513	9.03097	5.07442	8.68232e-07	2.63141e-05	5.19682
204731_at	TGFBR3	7049	0.589163	1.50437	5.98506	4.60482	7.23205e-06	0.000163596	3.17248
210220_at	FZD2	2535	0.589162	1.50437	6.11512	7.1437	1.55053e-11	1.52474e-09	15.7687
215440_s_at	BEX4	56271	0.589039	1.50424	8.10402	2.28391	0.0233994	0.109216	-4.28985
227328_at	CAMTA1	23261	0.588436	1.50362	7.89112	7.69897	5.68951e-13	7.20078e-11	18.9876
215696_s_at	SEC16A	9919	0.587997	1.50316	8.64363	7.18447	1.22207e-11	1.22374e-09	16.0003
218132_s_at	TSEN34	79042	0.587904	1.50306	8.68846	5.54897	8.80178e-08	3.54633e-06	7.39546
226811_at	FAM46C	54855	0.587768	1.50292	7.74663	2.84781	0.00484956	0.0338201	-2.8976
201137_s_at	HLA-DPB1	3115	0.586135	1.50122	11.7294	4.39119	1.8041e-05	0.000353127	2.30417
201579_at	FAT1	2195	0.585978	1.50106	5.36193	3.26035	0.00130266	0.0122124	-1.70075
1556942_at	---	---	0.585765	1.50083	5.04071	5.78948	2.61596e-08	1.20091e-06	8.56504
231040_at	---	---	0.585509	1.50057	4.58173	6.71506	1.80544e-10	1.40216e-08	13.3829
225305_at	SLC25A29	123096	0.585432	1.50049	7.75186	6.29345	1.84546e-09	1.12361e-07	11.1286
211623_s_at	FBL	2091	0.585321	1.50037	10.7361	6.48589	6.46118e-10	4.43243e-08	12.1457
239494_at	---	---	0.58518	1.50023	8.28812	3.8981	0.000131245	0.00186822	0.43215
239647_at	CHST13	166012	0.584951	1.49999	5.59766	7.44864	2.56684e-12	2.9299e-10	17.5195
223248_at	HSDL1	83693	0.584478	1.4995	6.75584	8.21607	2.33712e-14	3.69312e-12	22.102
216894_x_at	CDKN1C	1028	0.584218	1.49923	6.96515	5.04723	9.85565e-07	2.91747e-05	5.07541
204285_s_at	PMAIP1	5366	0.584207	1.49921	11.6736	4.56502	8.59567e-06	0.000188213	3.00816
40562_at	GNA11	2767	0.58404	1.49904	7.35157	5.20105	4.7805e-07	1.55672e-05	5.76891
1557797_a_at	---	---	0.58364	1.49863	7.14852	4.7782	3.36454e-06	8.3807e-05	3.90167
222427_s_at	LARS	51520	0.582797	1.49775	8.4089	3.56339	0.000455192	0.00518276	-0.729038
206070_s_at	EPHA3	2042	0.582771	1.49772	3.91948	5.71003	3.92085e-08	1.7316e-06	8.17468
212295_s_at	SLC7A1	6541	0.582256	1.49719	8.07008	4.68409	5.11011e-06	0.000120533	3.50318
212702_s_at	BICD2	23299	0.581913	1.49683	8.61202	5.6796	4.57355e-08	1.98459e-06	8.02621
221485_at	B4GALT5	9334	0.581894	1.49681	6.63662	3.78977	0.000198126	0.00262607	0.0464105
211919_s_at	CXCR4	7852	0.580512	1.49538	11.8757	4.08836	6.2334e-05	0.00100594	1.13215
236297_at	---	---	0.580259	1.49512	4.55614	6.98784	3.82439e-11	3.42916e-09	14.8907
214743_at	CUX1	1523	0.580086	1.49494	9.90474	6.39302	1.07487e-09	6.88961e-08	11.6523
1570505_at	ABCB4	5244	0.580056	1.49491	5.87345	4.49741	1.14981e-05	0.000241142	2.73166
1565034_s_at	AFF3 /// MLL	3899 /// 4297	0.579796	1.49464	5.63547	5.48324	1.21878e-07	4.73609e-06	7.08215
204569_at	ICK	22858	0.57959	1.49442	5.99164	5.26231	3.56842e-07	1.20508e-05	6.04956
206954_at	WIT1	51352	0.579571	1.4944	6.03958	6.67319	2.28366e-10	1.73415e-08	13.1547
224807_at	GRAMD1A	57655	0.579464	1.49429	8.81563	6.58576	3.71915e-10	2.66879e-08	12.6814
227173_s_at	BACH2	60468	0.579311	1.49414	8.00589	4.59081	7.68642e-06	0.000171822	3.11451
225026_at	CHD6	84181	0.578833	1.49364	6.73925	5.06335	9.14257e-07	2.74352e-05	5.14734
203517_at	MTX2	10651	0.578639	1.49344	6.30589	3.62233	0.000367944	0.00436859	-0.531175
225065_x_at	C17orf45	125144	0.578234	1.49302	10.029	4.72109	4.33895e-06	0.000104471	3.6591
217963_s_at	NGFRAP1	27018	0.577848	1.49262	7.53261	2.44434	0.0153554	0.0800111	-3.92305
212263_at	QKI	9444	0.577816	1.49259	8.54142	4.80127	3.03401e-06	7.68339e-05	4.00036
1557657_a_at	LOC400238	400238	0.576831	1.49157	6.33575	3.79484	0.000194386	0.00258401	0.0642359
1554300_a_at	SVOPL	136306	0.576351	1.49107	5.2099	6.46135	7.39481e-10	4.99149e-08	12.0148
212265_at	QKI	9444	0.575744	1.49045	9.96589	4.64387	6.09823e-06	0.000140981	3.33481
1553863_at	WDFY4	57705	0.575735	1.49044	6.18955	8.92648	2.4888e-16	5.46486e-14	26.54
200648_s_at	GLUL	2752	0.57572	1.49042	7.6859	3.17101	0.00175173	0.0153462	-1.97241
204866_at	PHF16	9767	0.575585	1.49028	7.0308	4.84876	2.44965e-06	6.37479e-05	4.20462
202859_x_at	IL8	3576	0.574178	1.48883	8.99686	1.93114	0.0548428	0.198237	-5.0128
238664_s_at	MGC12916	84815	0.574128	1.48878	5.82884	8.40884	6.93017e-15	1.21445e-12	23.2891
206374_at	DUSP8	1850	0.573943	1.48859	7.75224	3.81546	0.000179839	0.00242723	0.137013
202779_s_at	LOC731049 /// UBE2S	27338 /// 731049	0.573741	1.48838	10.1756	4.44289	1.45034e-05	0.000293128	2.5112
201995_at	EXT1	2131	0.572259	1.48685	5.49526	7.48092	2.11673e-12	2.4416e-10	17.7073
206108_s_at	SFRS6	6431	0.572241	1.48683	7.13831	4.83654	2.58862e-06	6.6982e-05	4.15192
208614_s_at	FLNB	2317	0.571649	1.48622	8.36238	4.70116	4.73918e-06	0.000112953	3.57499
243618_s_at	ZNF827	152485	0.571537	1.48611	7.31714	3.79929	0.00019115	0.00255093	0.079936
220346_at	MTHFD2L	441024	0.57146	1.48603	4.86893	6.77454	1.29113e-10	1.02605e-08	13.7084
239348_at	---	---	0.571361	1.48592	6.43007	3.54622	0.000484057	0.00545125	-0.786139
206631_at	PTGER2	5732	0.57017	1.4847	7.13467	3.20484	0.00156704	0.0140755	-1.87034
59631_at	TXNRD3	114112	0.570003	1.48453	5.45421	10.1339	7.88213e-20	2.85401e-17	34.4241
225865_x_at	TH1L	51497	0.569733	1.48425	9.1955	6.95249	4.68603e-11	4.11911e-09	14.6932
225745_at	LRP6	4040	0.569574	1.48409	6.49442	4.56892	8.45183e-06	0.000185957	3.02421
242876_at	AKT3	10000	0.569147	1.48365	5.53594	6.9812	3.97346e-11	3.54982e-09	14.8536
227935_s_at	PCGF5	84333	0.568566	1.48305	8.98619	4.63584	6.31641e-06	0.000145344	3.30133
1557326_at	---	---	0.568071	1.48254	4.13499	7.48234	2.0989e-12	2.4313e-10	17.7156
1563494_at	---	---	0.567721	1.48218	5.67955	3.49283	0.000585194	0.00637487	-0.962153
1555007_s_at	WDR66	144406	0.567574	1.48203	5.79458	5.88042	1.63871e-08	7.95706e-07	9.01655
214683_s_at	CLK1	1195	0.567299	1.48175	11.3252	5.76929	2.9004e-08	1.31601e-06	8.46545
225261_x_at	TH1L	51497	0.566881	1.48132	8.91809	7.0145	3.27974e-11	2.99866e-09	15.0401
227069_at	---	---	0.566859	1.4813	8.60687	5.38064	2.01488e-07	7.30526e-06	6.59865
209191_at	TUBB6	84617	0.565967	1.48038	7.31683	2.02794	0.0438581	0.170104	-4.82597
202086_at	MX1	4599	0.565954	1.48037	8.77943	2.87772	0.00442912	0.0315028	-2.81583
204236_at	FLI1	2313	0.565686	1.48009	8.81794	3.51772	0.000535797	0.00591454	-0.880384
209201_x_at	CXCR4	7852	0.565661	1.48007	11.7014	4.06646	6.80059e-05	0.00108025	1.05011
227140_at	---	---	0.565487	1.47989	4.80474	4.19434	4.06983e-05	0.000711374	1.53432
227243_s_at	EBF3	253738	0.565461	1.47986	5.30844	8.9185	2.62149e-16	5.66523e-14	26.4892
226710_at	C8orf82	414919	0.565422	1.47982	6.788	3.78124	0.000204577	0.00269395	0.0164445
1561507_at	FFAR1	2864	0.564692	1.47907	6.75803	3.44215	0.000699225	0.00738034	-1.12701
220773_s_at	GPHN	10243	0.563591	1.47794	5.33609	6.68851	2.0957e-10	1.6048e-08	13.2381
220227_at	CDH4	1002	0.563363	1.47771	6.09913	4.55964	8.79804e-06	0.000191876	2.98603
225273_at	WWC3	55841	0.563057	1.4774	7.94032	3.32452	0.00104891	0.0102446	-1.50141
226863_at	FAM110C	642273	0.562894	1.47723	5.0102	4.19159	4.11557e-05	0.000717424	1.52376
215233_at	JMJD6	23210	0.562839	1.47717	7.6872	5.13989	6.38572e-07	2.00886e-05	5.49124
228665_at	CYYR1	116159	0.562168	1.47649	5.30874	4.83352	2.62422e-06	6.78069e-05	4.13888
209525_at	HDGFRP3	50810	0.562099	1.47642	4.85788	5.10039	7.68856e-07	2.35767e-05	5.31328
205429_s_at	MPP6	51678	0.56188	1.47619	5.83565	4.64816	5.98467e-06	0.00013859	3.3527
213417_at	TBX2	6909	0.56158	1.47588	6.30323	10.8201	6.98843e-22	3.41154e-19	39.0517
217997_at	PHLDA1	22822	0.561468	1.47577	5.61352	4.13593	5.15294e-05	0.000856604	1.31161
218974_at	SOBP	55084	0.561363	1.47566	6.00271	5.87858	1.6544e-08	8.02612e-07	9.00734
235079_at	---	---	0.561207	1.4755	6.76729	4.78192	3.30898e-06	8.26112e-05	3.91756
229374_at	EPHA4	2043	0.559741	1.47401	5.50189	8.00783	8.55842e-14	1.25178e-11	20.8352
1558143_a_at	BCL2L11	10018	0.559302	1.47356	7.4742	2.80081	0.00558449	0.0376396	-3.02456
206530_at	RAB30	27314	0.55892	1.47317	6.62551	5.6483	5.35524e-08	2.27681e-06	7.87412
202146_at	IFRD1	3475	0.558732	1.47297	9.23263	4.27644	2.90869e-05	0.00053313	1.85181
226765_at	SPTBN1	6711	0.558266	1.4725	7.26716	4.96096	1.46883e-06	4.13379e-05	4.69352
212327_at	LIMCH1	22998	0.558155	1.47238	5.02511	6.37041	1.21578e-09	7.71147e-08	11.5329
202936_s_at	SOX9	6662	0.557993	1.47222	4.96624	11.6796	1.68586e-24	1.18172e-21	44.9555
227077_at	ZNF286A /// ZNF286B	57335 /// 729288	0.557913	1.47214	6.92949	5.38461	1.97628e-07	7.18439e-06	6.61724
212325_at	LIMCH1	22998	0.557618	1.47184	4.67701	6.70259	1.93645e-10	1.48701e-08	13.3148
564_at	GNA11	2767	0.557371	1.47158	7.78931	5.155	5.9463e-07	1.88115e-05	5.5596
202883_s_at	PPP2R1B	5519	0.557081	1.47129	7.6183	5.70559	4.01005e-08	1.76529e-06	8.15299
200875_s_at	NOP56	10528	0.556882	1.47109	9.18513	5.6239	6.05388e-08	2.5339e-06	7.75595
225842_at	PHLDA1	22822	0.556755	1.47096	6.06904	4.4801	1.23802e-05	0.000256689	2.66145
242260_at	MATR3	9782	0.556568	1.47077	7.36794	4.01884	8.20803e-05	0.00125944	0.873061
227405_s_at	FZD8	8325	0.55615	1.47034	7.55747	3.09762	0.00222371	0.0185111	-2.19046
225006_x_at	TH1L	51497	0.55596	1.47015	9.14898	6.86093	7.90876e-11	6.63208e-09	14.1846
201340_s_at	ENC1	8507	0.555875	1.47006	6.24976	4.26584	3.03842e-05	0.000554306	1.81054
241916_at	---	---	0.555821	1.47001	5.44584	4.16276	4.62517e-05	0.000785101	1.41356
227917_at	FAM85A	619423	0.555805	1.46999	6.8751	5.46982	1.3021e-07	5.00297e-06	7.01852
243546_at	---	---	0.555653	1.46983	6.88565	3.76568	0.000216865	0.0028346	-0.0380866
228531_at	SAMD9	54809	0.555517	1.46969	6.06083	4.76273	3.6052e-06	8.92367e-05	3.83576
202975_s_at	RHOBTB3	22836	0.554942	1.46911	5.5241	4.40389	1.71023e-05	0.000337691	2.35483
225606_at	BCL2L11	10018	0.5549	1.46907	7.56634	2.67438	0.00808956	0.0497858	-3.35625
210958_s_at	MAST4	375449	0.554643	1.46881	6.98693	10.6693	1.9886e-21	9.06057e-19	38.0275
1558102_at	---	---	0.55417	1.46832	5.45813	4.67227	5.3831e-06	0.000126136	3.4536
244605_at	---	---	0.554069	1.46822	5.21337	8.43718	5.78938e-15	1.03106e-12	23.4648
223722_at	DNAJC12	56521	0.554031	1.46818	4.58341	7.79367	3.19576e-13	4.22048e-11	19.55
203556_at	ZHX2	22882	0.553179	1.46732	9.0344	4.43092	1.52576e-05	0.000305908	2.46309
218885_s_at	GALNT12	79695	0.553154	1.46729	5.37246	5.81148	2.33721e-08	1.09126e-06	8.67378
1007_s_at	DDR1	780	0.552606	1.46673	8.60014	5.19484	4.9236e-07	1.59761e-05	5.74062
227837_at	LOC729570	729570	0.552541	1.46667	8.90579	5.99213	9.16473e-09	4.75485e-07	9.57798
216147_at	---	---	0.552198	1.46632	5.84081	4.54614	9.32629e-06	0.000201229	2.93059
243134_at	---	---	0.550981	1.46508	8.34628	3.78489	0.000201796	0.0026676	0.0292444
203474_at	IQGAP2	10788	0.550929	1.46503	7.83917	3.82945	0.000170561	0.00231928	0.186596
205052_at	AUH	549	0.550501	1.46459	6.73381	5.00641	1.19109e-06	3.45113e-05	4.89408
232662_x_at	C10orf58	84293	0.550426	1.46452	7.46772	7.82031	2.71539e-13	3.70463e-11	19.7089
236468_at	---	---	0.550188	1.46428	5.70443	7.96705	1.10137e-13	1.58467e-11	20.5891
229926_at	---	---	0.549892	1.46398	6.55273	3.5246	0.000522851	0.00580326	-0.857693
201566_x_at	ID2	3398	0.549545	1.46362	10.2785	3.09	0.00227888	0.018867	-2.21282
212262_at	QKI	9444	0.549498	1.46358	7.4985	4.86387	2.28769e-06	5.99902e-05	4.26996
228037_at	---	---	0.549258	1.46333	7.03007	6.57305	3.99115e-10	2.83766e-08	12.613
244696_at	---	---	0.548536	1.4626	7.53252	3.96638	0.000100782	0.00149804	0.680084
201675_at	AKAP1	8165	0.548426	1.46249	8.06598	5.56561	8.10202e-08	3.30088e-06	7.47523
232392_at	SFRS3	6428	0.548288	1.46235	9.84951	4.42283	1.57888e-05	0.000314597	2.43062
214130_s_at	PDE4DIP	9659	0.548285	1.46235	4.81833	5.85982	1.82266e-08	8.75693e-07	8.91382
239657_x_at	FOXO6	100132074	0.548247	1.46231	6.66037	4.49883	1.14284e-05	0.000239956	2.73743
224741_x_at	GAS5	60674	0.548225	1.46229	11.9694	6.15609	3.85578e-09	2.17559e-07	10.4153
210432_s_at	SCN3A	6328	0.548014	1.46207	6.73497	1.61224	0.108446	0.308575	-5.56567
1554020_at	BICD1	636	0.547708	1.46176	7.45662	4.32291	2.39988e-05	0.000453868	2.0338
231963_at	---	---	0.547529	1.46158	7.35933	3.86074	0.000151428	0.00210992	0.298045
218718_at	PDGFC	56034	0.547094	1.46114	4.73367	4.41887	1.60549e-05	0.000319665	2.41477
207214_at	SPINK4	27290	0.546967	1.46101	6.20197	11.2602	3.23267e-23	1.88028e-20	42.0622
1558826_at	ZNF831	128611	0.546605	1.46064	5.00112	5.92004	1.33459e-08	6.69439e-07	9.21482
204108_at	NFYA	4800	0.546537	1.46058	7.78612	4.98647	1.30601e-06	3.73462e-05	4.80593
233138_at	C18orf1	753	0.546007	1.46004	7.97325	3.95042	0.000107233	0.00158164	0.621805
200747_s_at	NUMA1	4926	0.545707	1.45974	8.86505	6.81949	1.00097e-10	8.19284e-09	13.9557
226029_at	VANGL2	57216	0.545615	1.45964	5.52974	8.06041	6.17604e-14	9.22609e-12	21.1535
206167_s_at	ARHGAP6	395	0.545566	1.45959	4.60544	6.47746	6.7681e-10	4.60829e-08	12.1007
224654_at	DDX21	9188	0.545347	1.45937	10.2999	4.60347	7.27488e-06	0.000164497	3.16686
205159_at	CSF2RB	1439	0.543196	1.4572	7.98965	2.65417	0.00857314	0.0519713	-3.40797
223497_at	FAM135A	57579	0.542615	1.45661	6.29382	4.36791	1.98923e-05	0.000384043	2.21157
200872_at	S100A10	6281	0.542495	1.45649	8.46999	2.71606	0.00716965	0.0454652	-3.24849
239404_at	---	---	0.541685	1.45567	8.86845	4.29915	2.64826e-05	0.000491513	1.94057
205932_s_at	MSX1	4487	0.541671	1.45566	7.19911	3.64139	0.000343289	0.00412241	-0.466602
201848_s_at	BNIP3	664	0.540994	1.45497	6.24537	4.93512	1.65369e-06	4.55493e-05	4.58015
214101_s_at	---	---	0.540669	1.45465	6.84558	6.3192	1.60548e-09	9.89627e-08	11.2635
223471_at	RAB3IP	117177	0.540538	1.45451	6.4718	3.7378	0.000240651	0.00308293	-0.135319
1560491_at	---	---	0.540484	1.45446	4.78983	6.2575	2.24021e-09	1.34044e-07	10.9409
224841_x_at	GAS5	60674	0.540404	1.45438	11.7496	6.15408	3.89726e-09	2.19446e-07	10.4049
210986_s_at	TPM1	7168	0.54015	1.45412	5.23897	4.57006	8.41013e-06	0.000185189	3.02891
204109_s_at	NFYA	4800	0.538955	1.45292	7.57652	4.84037	2.54425e-06	6.59587e-05	4.16844
229274_at	GNAS	2778	0.538876	1.45284	9.01681	2.58092	0.0105506	0.0604796	-3.59229
202011_at	TJP1	7082	0.538788	1.45275	4.49032	6.86249	7.83877e-11	6.58348e-09	14.1932
225935_at	---	---	0.538719	1.45268	8.73726	5.33291	2.54006e-07	8.93678e-06	6.37605
209203_s_at	BICD2	23299	0.538648	1.45261	7.37396	5.29445	3.05794e-07	1.05153e-05	6.1978
201454_s_at	NPEPPS	9520	0.538637	1.4526	7.80631	5.68527	4.44424e-08	1.93463e-06	8.05386
229521_at	FLJ36031	168455	0.538265	1.45222	8.04786	5.33207	2.55035e-07	8.95587e-06	6.37216
226402_at	CYP2U1	113612	0.537857	1.45181	4.80145	6.16332	3.70996e-09	2.10417e-07	10.4526
226247_at	PLEKHA1	59338	0.537852	1.45181	6.33024	4.10376	5.86209e-05	0.00095475	1.19003
230951_at	---	---	0.537508	1.45146	4.68979	6.09978	5.19982e-09	2.8345e-07	10.126
212665_at	TIPARP	25976	0.537347	1.4513	9.14854	3.65139	0.000330977	0.00399916	-0.432585
244338_at	---	---	0.537168	1.45112	5.71011	10.6757	1.9022e-21	8.73975e-19	38.071
224215_s_at	DLL1	28514	0.536583	1.45053	8.59412	2.09347	0.0375347	0.152797	-4.69451
220607_x_at	TH1L	51497	0.536238	1.45019	9.04069	6.38656	1.11342e-09	7.11173e-08	11.6181
201946_s_at	CCT2	10576	0.536225	1.45017	9.31708	4.86179	2.30934e-06	6.0471e-05	4.26096
242705_x_at	---	---	0.535726	1.44967	7.53718	4.35674	2.08435e-05	0.000400287	2.16731
219537_x_at	DLL3	10683	0.535299	1.44924	5.6645	6.04861	6.81302e-09	3.62709e-07	9.86463
240974_at	---	---	0.53517	1.44911	5.56063	6.06524	6.24114e-09	3.34872e-07	9.94941
201947_s_at	CCT2	10576	0.534847	1.44879	10.5804	5.68689	4.40813e-08	1.92462e-06	8.06173
202018_s_at	LTF	4057	0.53455	1.44849	6.79232	1.78715	0.0753876	0.243736	-5.27436
209712_at	SLC35D1	23169	0.534433	1.44837	7.17918	4.36898	1.98031e-05	0.000382727	2.21583
220941_s_at	C21orf91	54149	0.534164	1.4481	6.39748	5.2955	3.04265e-07	1.04759e-05	6.20262
221042_s_at	CLMN	79789	0.533033	1.44697	6.02467	6.45503	7.6559e-10	5.14234e-08	11.9812
240570_at	INADL	10207	0.532724	1.44666	4.56209	7.38823	3.6775e-12	4.10342e-10	17.1693
221864_at	ORAI3	93129	0.532655	1.44659	8.73532	4.25621	3.16111e-05	0.000572866	1.7731
215069_at	NMT2	9397	0.53246	1.44639	6.47571	5.1715	5.49992e-07	1.75853e-05	5.63444
235052_at	ZNF792	126375	0.532388	1.44632	5.64982	6.62593	2.97389e-10	2.18839e-08	12.8984
1566825_at	---	---	0.532109	1.44604	5.62297	2.21897	0.0275834	0.122751	-4.43161
208152_s_at	DDX21	9188	0.531962	1.44589	10.0318	4.30493	2.58574e-05	0.000481852	1.96318
204153_s_at	MFNG	4242	0.531749	1.44568	9.00681	4.29769	2.66434e-05	0.000494309	1.93484
226473_at	CBX2	84733	0.531669	1.4456	6.8701	6.67625	2.24476e-10	1.70936e-08	13.1714
243416_at	---	---	0.531571	1.4455	5.39657	8.3402	1.06999e-14	1.81683e-12	22.8649
209735_at	ABCG2	9429	0.531112	1.44504	5.68319	5.75562	3.10976e-08	1.39939e-06	8.39821
207345_at	FST	10468	0.530983	1.44491	5.4354	6.87432	7.32803e-11	6.21178e-09	14.2587
201037_at	PFKP	5214	0.530554	1.44448	8.28527	3.51282	0.000545211	0.00600391	-0.89654
225633_at	DPY19L3	147991	0.53041	1.44434	6.59006	3.87009	0.000146118	0.00204636	0.3315
242310_at	---	---	0.530379	1.44431	5.82809	3.3389	0.000998746	0.00984964	-1.45626
235056_at	ETV6	2120	0.530037	1.44397	8.21137	2.89912	0.00414888	0.0299538	-2.75682
225328_at	---	---	0.529554	1.44348	6.04461	6.50175	5.92067e-10	4.10282e-08	12.2304
1555520_at	PTCH1	5727	0.529532	1.44346	5.44035	3.52318	0.000525504	0.00582798	-0.86239
213537_at	HLA-DPA1	3113	0.528544	1.44247	9.57041	2.94591	0.00359194	0.0268255	-2.62642
209687_at	CXCL12	6387	0.52823	1.44216	5.60018	5.44042	1.50446e-07	5.66114e-06	6.87955
203285_s_at	HS2ST1	9653	0.527095	1.44102	6.66737	4.59407	7.57834e-06	0.000169814	3.12798
212650_at	EHBP1	23301	0.526543	1.44047	5.85345	6.4702	7.04385e-10	4.76637e-08	12.062
230424_at	C5orf13	9315	0.526513	1.44044	6.47817	5.11843	7.06451e-07	2.19212e-05	5.39441
1553113_s_at	CDK8	1024	0.526286	1.44022	6.20802	4.79325	3.14514e-06	7.90987e-05	3.96602
239823_at	---	---	0.525971	1.4399	6.17529	5.15139	6.04832e-07	1.91151e-05	5.54329
1556599_s_at	ARPP-21 /// LOC100130503	100130503 /// 10777	0.525865	1.4398	6.69469	1.99763	0.0470765	0.178267	-4.88541
225763_at	RCSD1	92241	0.525794	1.43973	10.3667	3.95042	0.000107236	0.00158164	0.621775
241631_at	---	---	0.525711	1.43964	5.96489	4.25363	3.19478e-05	0.000577819	1.76308
220001_at	PADI4	23569	0.525598	1.43953	6.06777	4.15201	4.83017e-05	0.000813584	1.37263
211324_s_at	RGPD5 /// RGPD7	652919 /// 84220	0.525185	1.43912	5.14226	4.55574	8.94777e-06	0.000194908	2.96999
222423_at	NDFIP1	80762	0.52485	1.43878	6.69055	2.96664	0.00336776	0.025542	-2.56802
1553369_at	FAM129C	199786	0.523581	1.43752	7.85436	3.95264	0.000106315	0.00157082	0.629874
228280_at	ZC3HAV1L	92092	0.522894	1.43683	6.32097	3.2908	0.00117585	0.0112374	-1.60658
227623_at	---	---	0.522843	1.43678	4.55775	7.50325	1.85199e-12	2.17291e-10	17.8375
235112_at	---	---	0.521682	1.43563	6.94984	3.67119	0.000307824	0.00376012	-0.365009
206133_at	XAF1	54739	0.521497	1.43544	7.32663	3.86584	0.000148509	0.00207453	0.316289
231929_at	IKZF2	22807	0.521454	1.4354	5.80141	2.63041	0.00917457	0.0546784	-3.46829
1565602_at	---	---	0.520741	1.43469	4.75775	5.8493	1.9242e-08	9.20433e-07	8.86148
212454_x_at	HNRPDL	9987	0.520622	1.43457	11.0269	5.33326	2.5358e-07	8.92756e-06	6.37766
223403_s_at	POLR1B	84172	0.520417	1.43437	6.13422	5.2072	4.64258e-07	1.51723e-05	5.797
229590_at	RPL13	6137	0.520392	1.43434	7.89956	5.99442	9.05545e-09	4.71082e-07	9.58957
225157_at	MLXIP	22877	0.519611	1.43357	10.3447	5.24136	3.94489e-07	1.31597e-05	5.95328
242176_at	MEF2A	4205	0.518743	1.43271	6.58631	4.74842	3.84264e-06	9.42559e-05	3.77492
208880_s_at	PRPF6	24148	0.517924	1.43189	8.06508	6.5209	5.32697e-10	3.71495e-08	12.3329
1559190_s_at	RDH13	112724	0.517923	1.43189	5.77884	4.12802	5.31932e-05	0.000879715	1.28163
209774_x_at	CXCL2	2920	0.517749	1.43172	6.9058	1.98548	0.0484221	0.181832	-4.909
225320_at	CCDC109A	90550	0.517344	1.43132	7.29747	6.89035	6.68736e-11	5.71299e-09	14.3476
239761_at	GCNT1	2650	0.51724	1.43121	6.11874	7.27361	7.24334e-12	7.55781e-10	16.5094
1570191_at	---	---	0.516989	1.43097	4.92696	10.5218	5.50925e-21	2.40974e-18	37.0296
209185_s_at	IRS2	8660	0.516921	1.4309	11.8283	3.65453	0.0003272	0.00395877	-0.421893
222281_s_at	---	---	0.516756	1.43073	5.3074	6.25426	2.27966e-09	1.35842e-07	10.924
223991_s_at	GALNT2 /// LOC100132910	100132910 /// 2590	0.516489	1.43047	7.81452	3.73284	0.00024513	0.00313288	-0.152537
212406_s_at	PCMTD2	55251	0.516389	1.43037	9.29932	4.07971	6.45177e-05	0.0010349	1.09971
233907_s_at	SERTAD4	56256	0.516388	1.43037	4.94155	6.10812	4.97502e-09	2.73102e-07	10.1687
208436_s_at	IRF7	3665	0.515588	1.42958	8.95446	3.57772	0.000432352	0.00497137	-0.681204
219218_at	BAHCC1	57597	0.515142	1.42914	7.91019	3.8484	0.000158718	0.00219084	0.253991
212906_at	GRAMD1B	57476	0.515094	1.42909	7.45955	9.27341	2.55619e-17	6.56149e-15	28.7657
241780_at	---	---	0.514398	1.4284	4.95168	4.99968	1.22873e-06	3.54141e-05	4.8643
205552_s_at	OAS1	4938	0.51428	1.42828	5.85125	4.41221	1.65126e-05	0.000327586	2.38811
242904_x_at	---	---	0.51358	1.42759	9.00744	3.15598	0.00184004	0.0159512	-2.01742
208748_s_at	FLOT1	10211	0.513479	1.42749	7.22902	6.43887	8.36516e-10	5.54119e-08	11.8953
220160_s_at	KPTN	11133	0.513447	1.42746	7.52987	6.12494	4.55035e-09	2.52836e-07	10.255
207802_at	CRISP3	10321	0.513326	1.42734	4.49398	2.4006	0.0172606	0.087309	-4.0254
228402_at	ZBED3	84327	0.512631	1.42665	8.06989	4.81023	2.91428e-06	7.40765e-05	4.03878
202147_s_at	IFRD1	3475	0.512556	1.42657	8.86836	3.87166	0.000145242	0.00203618	0.337137
217606_at	---	---	0.511323	1.42536	6.88204	4.60079	7.35996e-06	0.00016573	3.1558
203821_at	HBEGF	1839	0.51125	1.42528	10.4518	2.70613	0.00737974	0.0464419	-3.2743
235189_at	NARG2	79664	0.511016	1.42505	6.50713	5.47503	1.26909e-07	4.89334e-06	7.04323
213419_at	APBB2	323	0.510992	1.42503	5.7446	2.90995	0.00401335	0.029195	-2.7268
238983_at	NSUN7	79730	0.510968	1.42501	5.48706	3.62953	0.000358438	0.00427802	-0.50681
211789_s_at	MLXIP	22877	0.510695	1.42474	7.01878	4.89218	2.01175e-06	5.38915e-05	4.39278
219279_at	DOCK10	55619	0.509995	1.42405	6.85867	3.81002	0.00018357	0.00246867	0.117798
221478_at	BNIP3L	665	0.509452	1.42351	9.87695	4.31965	2.4326e-05	0.000458156	2.02097
228238_at	GAS5	60674	0.508724	1.42279	9.21152	5.81292	2.32001e-08	1.08602e-06	8.68091
219622_at	RAB20	55647	0.508499	1.42257	7.19192	4.22506	3.59116e-05	0.000637489	1.65253
201875_s_at	MPZL1	9019	0.508425	1.4225	7.28071	5.37518	2.06908e-07	7.46222e-06	6.57313
206163_at	MAB21L1	4081	0.508406	1.42248	4.48437	4.8847	2.08137e-06	5.54575e-05	4.36027
215501_s_at	DUSP10	11221	0.508166	1.42224	8.22746	3.59383	0.000407957	0.00474677	-0.627211
225757_s_at	CLMN	79789	0.507996	1.42207	6.60154	7.32561	5.32984e-12	5.74771e-10	16.808
239214_at	LOC100130458	100130458	0.507823	1.4219	7.41505	3.85087	0.000157232	0.00217637	0.262804
230655_at	---	---	0.507696	1.42178	5.21712	5.93447	1.23815e-08	6.27393e-07	9.28728
201455_s_at	NPEPPS	9520	0.506892	1.42099	8.06605	5.44836	1.447e-07	5.47506e-06	6.91701
242842_at	---	---	0.506785	1.42088	6.11268	6.14064	4.18615e-09	2.34266e-07	10.3357
228974_at	---	---	0.506725	1.42082	5.74348	3.12246	0.00205216	0.0173553	-2.11717
200694_s_at	DDX24	57062	0.506446	1.42055	9.54803	4.95441	1.51365e-06	4.23969e-05	4.66477
235758_at	PNMA6A	84968	0.505496	1.41961	5.86098	7.53374	1.54261e-12	1.82955e-10	18.0156
218641_at	LOC65998	65998	0.505141	1.41926	8.32888	4.12522	5.37934e-05	0.000887494	1.27105
243489_at	---	---	0.505126	1.41925	6.31747	6.93274	5.24771e-11	4.59805e-09	14.5832
239886_at	---	---	0.504553	1.41868	6.98308	4.79333	3.1441e-06	7.90987e-05	3.96634
229021_at	MCTP2	55784	0.503777	1.41792	6.30022	5.46601	1.32673e-07	5.09046e-06	7.00049
229005_at	MCTP2	55784	0.502685	1.41685	5.39357	6.79794	1.13102e-10	9.11938e-09	13.837
244509_at	GPR155	151556	0.502655	1.41682	5.97858	12.2544	2.85294e-26	2.5607e-23	48.951
209325_s_at	RGS16	6004	0.502632	1.4168	7.05636	2.72801	0.00692392	0.0442665	-3.2173
209458_x_at	HBA1 /// HBA2	3039 /// 3040	0.502307	1.41648	10.7053	1.23002	0.220097	0.473604	-6.10007
237310_at	---	---	0.502048	1.41622	5.92799	6.2953	1.82712e-09	1.11541e-07	11.1383
225263_at	HS6ST1	9394	0.501843	1.41602	7.6389	4.33078	2.32262e-05	0.000441242	2.06478
211699_x_at	HBA1 /// HBA2	3039 /// 3040	0.501819	1.416	10.4478	1.18849	0.236012	0.492419	-6.14962
1555355_a_at	ETS1	2113	0.501682	1.41586	6.61199	3.70468	0.000272097	0.00340667	-0.249959
208940_at	SEPHS1	22929	0.501666	1.41585	7.06651	4.39855	1.7491e-05	0.000344496	2.33352
235392_at	IRS1	3667	0.501369	1.41556	5.98032	3.74118	0.000237637	0.00305282	-0.123545
208939_at	SEPHS1	22929	0.501276	1.41546	7.80678	4.34038	2.23157e-05	0.000425718	2.10266
213975_s_at	LYZ	4069	0.500644	1.41484	9.26998	1.66334	0.0977696	0.288248	-5.48358
214850_at	LOC100170939	100170939	0.500556	1.41476	6.50987	4.66642	5.5236e-06	0.000129006	3.42906
204944_at	PTPRG	5793	0.499968	1.41418	4.71485	4.78714	3.23245e-06	8.08852e-05	3.93989
201578_at	PODXL	5420	0.499297	1.41352	5.88761	9.75452	1.03097e-18	3.22105e-16	31.9073
216215_s_at	RBM9	23543	0.498852	1.41309	5.92202	8.42715	6.17029e-15	1.09178e-12	23.4025
205609_at	ANGPT1	284	0.498764	1.413	4.2536	6.27547	2.03354e-09	1.22855e-07	11.0346
228333_at	---	---	0.498748	1.41299	6.20866	3.59603	0.000404735	0.00471631	-0.619838
211341_at	LOC100131317 /// POU4F1	100131317 /// 5457	0.498624	1.41287	6.82881	1.71914	0.0870958	0.268023	-5.39109
41577_at	PPP1R16B	26051	0.498333	1.41258	9.21965	2.64161	0.00888653	0.0533924	-3.43992
225867_at	VASN	114990	0.49833	1.41258	7.20973	4.95029	1.54259e-06	4.31193e-05	4.64665
237086_at	FOXA1	3169	0.498157	1.41241	4.7651	4.73681	4.04634e-06	9.85012e-05	3.72567
212750_at	PPP1R16B	26051	0.49806	1.41231	9.20223	2.74471	0.00659306	0.0426245	-3.17348
227517_s_at	GAS5	60674	0.497905	1.41216	9.52975	4.37578	1.9247e-05	0.000373564	2.24283
203212_s_at	MTMR2	8898	0.497726	1.41199	6.24114	5.97741	9.89808e-09	5.10024e-07	9.50358
219477_s_at	THSD1 /// THSD1P	374500 /// 55901	0.497629	1.41189	7.76287	4.54811	9.24726e-06	0.00019976	2.93868
233127_at	---	---	0.496946	1.41122	7.35469	2.57972	0.0105863	0.06064	-3.59528
215411_s_at	TRAF3IP2	10758	0.496923	1.4112	9.20486	5.12536	6.83777e-07	2.13261e-05	5.42568
224325_at	FZD8	8325	0.496822	1.4111	5.75762	3.31991	0.0010655	0.0103603	-1.51587
216049_at	RHOBTB3	22836	0.49664	1.41092	5.39304	4.03514	7.69747e-05	0.00119494	0.933487
206100_at	CPM	1368	0.496591	1.41088	6.36422	2.85906	0.00468735	0.0329325	-2.86695
202519_at	MLXIP	22877	0.496495	1.41078	10.7627	5.55456	8.56031e-08	3.4691e-06	7.42224
204744_s_at	IARS	3376	0.496244	1.41054	9.05981	4.31144	2.51686e-05	0.000472235	1.98874
38037_at	HBEGF	1839	0.496028	1.41032	10.1343	2.65437	0.00856813	0.051959	-3.40745
209969_s_at	STAT1	6772	0.495994	1.41029	6.6519	2.95304	0.00351329	0.026375	-2.60636
230803_s_at	ARHGAP24	83478	0.495708	1.41001	6.12632	2.96568	0.0033778	0.0255968	-2.57072
211538_s_at	HSPA2	3306	0.495391	1.4097	6.49648	2.94112	0.00364564	0.0271487	-2.63986
201834_at	PRKAB1	5564	0.494636	1.40897	7.62085	6.85643	8.11421e-11	6.7732e-09	14.1596
220739_s_at	CNNM3	26505	0.49432	1.40866	7.06496	6.21842	2.76345e-09	1.61942e-07	10.7377
218001_at	MRPS2	51116	0.493904	1.40825	7.70061	5.47947	1.24162e-07	4.81458e-06	7.06429
235123_at	---	---	0.493655	1.40801	7.72294	3.28699	0.00119106	0.0113558	-1.6184
215592_at	---	---	0.493471	1.40783	7.8016	3.83048	0.000169894	0.00231357	0.190266
227819_at	LGR6	59352	0.493441	1.4078	6.60295	3.1466	0.00189729	0.0163284	-2.04545
1554771_at	---	---	0.49255	1.40693	6.68626	5.47699	1.25689e-07	4.86002e-06	7.05252
227663_at	---	---	0.492398	1.40678	6.77771	2.85032	0.00481291	0.0336074	-2.89077
222028_at	ZNF45	7596	0.492362	1.40675	6.95197	5.84889	1.92829e-08	9.2078e-07	8.85943
211812_s_at	B3GALNT1	8706	0.492359	1.40674	5.0242	7.643	7.98629e-13	9.92388e-11	18.6571
200672_x_at	SPTBN1	6711	0.492174	1.40656	8.26066	5.41402	1.71215e-07	6.35949e-06	6.75519
201236_s_at	BTG2	7832	0.49149	1.4059	10.9006	4.76739	3.53099e-06	8.75541e-05	3.8556
212775_at	OBSL1	23363	0.491486	1.40589	5.22248	3.01933	0.00285454	0.0224419	-2.41791
213362_at	PTPRD	5789	0.491379	1.40579	4.76529	3.01624	0.00288253	0.0225953	-2.42678
222750_s_at	SRD5A3	79644	0.490987	1.40541	6.76199	4.01658	8.28124e-05	0.00126899	0.864707
205110_s_at	FGF13	2258	0.490693	1.40512	4.99338	3.68739	0.000290025	0.00358023	-0.309478
203552_at	MAP4K5	11183	0.490491	1.40492	7.94061	4.65615	5.77848e-06	0.000134213	3.38609
200644_at	MARCKSL1	65108	0.490422	1.40486	11.0475	3.52959	0.000513648	0.00572436	-0.841215
234307_s_at	KIF26A	26153	0.490421	1.40485	7.30167	4.79927	3.06141e-06	7.7313e-05	3.99177
222163_s_at	SPATA5L1	79029	0.490382	1.40482	7.10546	5.41316	1.71931e-07	6.37887e-06	6.75117
233302_at	---	---	0.489924	1.40437	5.87922	3.48243	0.000607061	0.00657379	-0.996149
200940_s_at	RERE	473	0.489522	1.40398	8.74994	5.22641	4.23677e-07	1.40137e-05	5.88477
208901_s_at	TOP1	7150	0.488835	1.40331	9.32553	4.80678	2.95986e-06	7.51651e-05	4.02397
223297_at	AMMECR1L	83607	0.488642	1.40312	7.77547	4.61057	7.05326e-06	0.000160202	3.1963
229464_at	MYEF2	50804	0.488299	1.40279	6.16271	2.98803	0.00314995	0.0242193	-2.50737
218309_at	CAMK2N1	55450	0.488191	1.40268	5.39981	7.32106	5.47486e-12	5.89248e-10	16.7819
235019_at	CPM	1368	0.487837	1.40234	6.24692	3.461	0.000654574	0.00699547	-1.06594
208836_at	ATP1B3	483	0.487816	1.40232	10.3074	4.56042	8.76857e-06	0.000191386	2.98922
217414_x_at	HBA1 /// HBA2	3039 /// 3040	0.487814	1.40232	10.41	1.19666	0.232817	0.488747	-6.14
204700_x_at	C1orf107	27042	0.487552	1.40206	5.24237	6.03709	7.23889e-09	3.82772e-07	9.80601
203763_at	DYNC2LI1	51626	0.487389	1.40191	5.36089	3.37988	0.000867845	0.00878856	-1.32667
223721_s_at	DNAJC12	56521	0.486902	1.40143	5.45344	7.82338	2.6648e-13	3.65158e-11	19.7272
235008_at	---	---	0.486727	1.40126	8.02778	2.55548	0.0113276	0.063862	-3.65517
235258_at	DCP2	167227	0.486688	1.40122	7.39682	5.33613	2.50075e-07	8.83429e-06	6.39103
212636_at	QKI	9444	0.486488	1.40103	6.31757	3.21256	0.00152748	0.0138034	-1.8469
208767_s_at	LAPTM4B	55353	0.486034	1.40059	6.58175	3.1602	0.00181486	0.0157804	-2.00482
202813_at	TARBP1	6894	0.485886	1.40045	8.28675	4.32205	2.40842e-05	0.000454698	2.03043
210690_at	KLRC4	8302	0.485764	1.40033	4.2235	4.89469	1.98885e-06	5.33042e-05	4.40372
209790_s_at	CASP6	839	0.485707	1.40027	5.99944	4.87952	2.13094e-06	5.65304e-05	4.33778
211745_x_at	HBA1 /// HBA2	3039 /// 3040	0.485477	1.40005	11.0782	1.20351	0.230166	0.485967	-6.1319
202446_s_at	PLSCR1	5359	0.485362	1.39994	8.89381	3.00852	0.00295363	0.0230239	-2.44893
233831_at	---	---	0.485286	1.39986	5.69004	5.21231	4.53116e-07	1.48526e-05	5.82031
205968_at	KCNS3	3790	0.485032	1.39962	5.85223	4.64111	6.17232e-06	0.000142392	3.32331
239977_at	C12orf42	374470	0.484717	1.39931	5.64566	5.72157	3.69776e-08	1.64504e-06	8.23117
243967_at	AFF3	3899	0.48461	1.39921	6.19362	5.69501	4.23076e-08	1.85796e-06	8.10133
207110_at	KCNJ12	3768	0.484385	1.39899	5.32897	8.07583	5.61166e-14	8.45227e-12	21.247
235412_at	ARHGEF7	8874	0.48412	1.39873	7.87126	2.36033	0.0191956	0.0945686	-4.11805
242406_at	---	---	0.483995	1.39861	4.69371	8.03229	7.35426e-14	1.08969e-11	20.9831
218017_s_at	HGSNAT	138050	0.48397	1.39859	6.76128	3.89839	0.000131098	0.00186661	0.4332
214427_at	NOP2	4839	0.483586	1.39821	8.55003	4.45992	1.34917e-05	0.000275658	2.57982
212098_at	LOC151162 /// MGAT5	151162 /// 4249	0.483017	1.39766	8.55592	4.23922	3.3891e-05	0.000606544	1.70726
208786_s_at	MAP1LC3B	81631	0.482942	1.39759	11.6467	4.13113	5.2533e-05	0.00087064	1.29341
215451_s_at	AFF1	4299	0.482773	1.39743	7.04623	4.92008	1.77143e-06	4.84022e-05	4.51439
204686_at	IRS1	3667	0.482423	1.39709	6.44593	3.59719	0.00040304	0.00469955	-0.615934
202605_at	GUSB	2990	0.482207	1.39688	9.51913	5.66575	4.90455e-08	2.10981e-06	7.95886
210286_s_at	SLC4A7	9497	0.482165	1.39684	4.87148	4.82148	2.77056e-06	7.11175e-05	4.08707
230692_at	LOC157503	157503	0.482121	1.3968	4.4996	6.66573	2.38094e-10	1.79355e-08	13.1143
220694_at	DDEF1IT1	29065	0.482005	1.39668	6.5992	4.86975	2.2275e-06	5.86368e-05	4.29543
212085_at	SLC25A6	293	0.481355	1.39605	12.392	5.2549	3.69742e-07	1.23946e-05	6.01547
232676_x_at	MYEF2	50804	0.481063	1.39577	6.18407	2.54633	0.0116194	0.0650978	-3.67766
213129_s_at	GCSH	2653	0.480938	1.39565	7.90483	3.15191	0.00186469	0.0161138	-2.0296
210976_s_at	PFKM	5213	0.480664	1.39539	7.27316	4.12557	5.37191e-05	0.000886535	1.27236
226345_at	---	---	0.479878	1.39463	8.56585	3.40268	0.000802128	0.00823451	-1.25395
225764_at	ETV6	2120	0.47954	1.3943	8.17659	2.96031	0.00343482	0.0259104	-2.5859
235044_at	CYYR1	116159	0.479453	1.39421	4.65025	5.35402	2.29315e-07	8.19257e-06	6.47431
212124_at	ZMIZ1	57178	0.479144	1.39392	10.7001	4.77948	3.34526e-06	8.34406e-05	3.90716
201565_s_at	ID2	3398	0.47901	1.39379	11.3247	2.59955	0.0100122	0.0581985	-3.54586
231869_at	KIAA1586	57691	0.478995	1.39377	5.97203	5.42527	1.62047e-07	6.06427e-06	6.80811
204137_at	GPR137B	7107	0.478489	1.39328	5.55603	4.47821	1.24809e-05	0.000258482	2.65376
204860_s_at	NAIP	4671	0.478473	1.39327	6.29705	4.05367	7.15419e-05	0.00112692	1.00238
201030_x_at	LDHB	3945	0.478069	1.39288	11.1978	4.15828	4.70954e-05	0.000797195	1.3965
203502_at	BPGM	669	0.477594	1.39242	6.82307	3.18823	0.00165531	0.0147161	-1.92057
208622_s_at	EZR	7430	0.47735	1.39218	11.3385	2.88854	0.00428533	0.0306796	-2.78604
217787_s_at	GALNT2	2590	0.477349	1.39218	7.89904	3.68583	0.000291689	0.00359596	-0.314813
204581_at	CD22	933	0.477084	1.39193	8.64391	3.71512	0.000261786	0.00330024	-0.213908
230259_at	C10orf125	282969	0.477048	1.39189	7.10649	5.47861	1.24694e-07	4.83178e-06	7.06017
218900_at	CNNM4	26504	0.476953	1.3918	7.02523	6.7293	1.66647e-10	1.30349e-08	13.4606
225692_at	CAMTA1	23261	0.476615	1.39148	9.75151	4.88106	2.11611e-06	5.62189e-05	4.34445
205033_s_at	DEFA1 /// DEFA3 /// LOC728358	1667 /// 1668 /// 728358	0.47656	1.39142	7.10427	0.997185	0.319848	0.580332	-6.35617
237180_at	PSME4	23198	0.47651	1.39137	9.94242	3.97258	9.83798e-05	0.00146845	0.702752
204248_at	GNA11	2767	0.475884	1.39077	7.60219	4.90545	1.89372e-06	5.12317e-05	4.45057
202548_s_at	ARHGEF7	8874	0.475445	1.39035	9.79241	3.50097	0.000568581	0.00622865	-0.935458
218986_s_at	DDX60	55601	0.475378	1.39028	6.00567	3.06344	0.00248133	0.0201405	-2.2904
219623_at	ACTR5	79913	0.475316	1.39022	7.31125	5.82735	2.15424e-08	1.01244e-06	8.75246
204831_at	CDK8	1024	0.475302	1.39021	6.89359	4.10076	5.93277e-05	0.000964539	1.17873
213302_at	PFAS	5198	0.475276	1.39018	7.56326	4.19041	4.1353e-05	0.000720055	1.51925
202499_s_at	SLC2A3	6515	0.47492	1.38984	9.88367	2.78812	0.0057994	0.0387205	-3.05847
214978_s_at	PPFIA4	8497	0.474828	1.38975	5.39963	7.06894	2.39426e-11	2.2609e-09	15.3461
212609_s_at	AKT3	10000	0.474634	1.38957	5.62039	5.88379	1.61037e-08	7.83335e-07	9.03339
237082_at	---	---	0.4746	1.38953	6.75791	3.56769	0.000448219	0.00512364	-0.714696
238021_s_at	hCG_1815491	643911	0.474555	1.38949	9.33654	2.50789	0.0129195	0.0706031	-3.77124
212826_s_at	SLC25A6	293	0.47447	1.38941	11.9461	5.55104	8.71157e-08	3.51776e-06	7.40538
213564_x_at	LDHB	3945	0.474169	1.38912	11.7469	4.09013	6.18975e-05	0.00100006	1.13877
227538_at	MED26	9441	0.474086	1.38904	10.036	3.52702	0.00051838	0.00576769	-0.849726
212018_s_at	RSL1D1	26156	0.474034	1.38899	8.72233	3.97317	9.81537e-05	0.00146587	0.704914
1556097_at	---	---	0.474004	1.38896	4.72423	3.15637	0.00183773	0.0159362	-2.01627
206361_at	GPR44	11251	0.473902	1.38886	5.99726	9.18466	4.59049e-17	1.12711e-14	28.193
217422_s_at	CD22	933	0.473846	1.38881	8.07325	3.48002	0.000612234	0.00662063	-1.00401
202498_s_at	SLC2A3	6515	0.473406	1.38838	8.48707	2.73149	0.00685361	0.0439143	-3.20817
37965_at	PARVB	29780	0.473211	1.3882	6.43989	5.92836	1.27815e-08	6.43488e-07	9.25656
242652_at	---	---	0.473142	1.38813	6.03746	3.76985	0.000213511	0.00279945	-0.0235137
209550_at	NDN	4692	0.472711	1.38771	6.16823	4.0151	8.32964e-05	0.00127462	0.859226
1557830_at	---	---	0.472511	1.38752	5.79863	6.39713	1.05104e-09	6.76865e-08	11.674
237954_x_at	---	---	0.472215	1.38724	5.85733	4.62943	6.49594e-06	0.000149166	3.27465
242370_at	MTHFD2L	441024	0.47197	1.387	5.8085	6.47853	6.72825e-10	4.58788e-08	12.1064
204018_x_at	HBA1 /// HBA2	3039 /// 3040	0.471789	1.38683	10.7186	1.17598	0.240963	0.497815	-6.16422
201235_s_at	BTG2	7832	0.471671	1.38672	8.65984	3.92815	0.000116893	0.00170178	0.540813
228843_at	---	---	0.471444	1.3865	6.41252	3.76724	0.000215605	0.00282015	-0.0326392
222786_at	CHST12	55501	0.471408	1.38646	6.89457	4.44978	1.40857e-05	0.000285764	2.53893
206676_at	CEACAM8	1088	0.471333	1.38639	4.81094	1.69891	0.0908502	0.275258	-5.42496
203440_at	CDH2	1000	0.471269	1.38633	5.0703	3.69877	0.000278101	0.00345865	-0.27032
229985_at	BTNL9	153579	0.47095	1.38602	6.48446	3.07645	0.00238016	0.0195076	-2.25247
218218_at	APPL2	55198	0.470932	1.386	7.09049	5.47401	1.27548e-07	4.9145e-06	7.0384
213793_s_at	HOMER1	9456	0.470854	1.38593	6.05974	2.48554	0.0137337	0.0738279	-3.82504
229327_s_at	---	---	0.470659	1.38574	4.71446	4.53765	9.67367e-06	0.000207986	2.89583
242052_at	---	---	0.470614	1.3857	5.94798	3.17882	0.00170734	0.015049	-1.94891
201718_s_at	EPB41L2	2037	0.47057	1.38566	6.89297	3.41716	0.000762837	0.00791801	-1.20753
239227_at	---	---	0.469921	1.38503	5.82946	6.34316	1.4099e-09	8.80988e-08	11.3894
225693_s_at	CAMTA1	23261	0.469894	1.38501	9.62958	4.9805	1.34248e-06	3.81696e-05	4.77957
221906_at	TXNRD3	114112	0.469222	1.38436	6.10549	10.7574	1.07956e-21	5.04485e-19	38.6258
215000_s_at	FEZ2	9637	0.469182	1.38432	7.99116	5.2285	4.19475e-07	1.39252e-05	5.89434
204526_s_at	TBC1D8	11138	0.469178	1.38432	6.64646	4.06918	6.72751e-05	0.0010717	1.06029
238193_at	---	---	0.468921	1.38407	5.69319	5.20826	4.61939e-07	1.51327e-05	5.8018
237673_at	---	---	0.468786	1.38394	4.50477	4.88202	2.10689e-06	5.60282e-05	4.34862
235206_at	SCAND1	51282	0.468727	1.38389	7.77049	6.42199	9.17501e-10	5.95651e-08	11.8057
239930_at	GALNT2	2590	0.468518	1.38369	8.64584	2.73409	0.00680168	0.0436276	-3.20137
226974_at	NEDD4L	23327	0.46822	1.3834	4.65557	5.83241	2.09902e-08	9.92767e-07	8.77753
218104_at	TEX10	54881	0.468213	1.38339	7.65052	5.75251	3.15949e-08	1.4206e-06	8.38291
226720_at	PWWP2A	114825	0.467709	1.38291	7.84932	4.26479	3.05157e-05	0.000555809	1.80646
217028_at	CXCR4	7852	0.467691	1.38289	12.6032	4.31575	2.47228e-05	0.000464669	2.00565
207039_at	CDKN2A	1029	0.467421	1.38264	6.16418	2.62874	0.00921828	0.0548313	-3.47251
229342_at	---	---	0.467311	1.38253	6.58753	4.56146	8.72925e-06	0.00019068	2.9935
AFFX-HUMISGF3A/M97935_MB_at	STAT1	6772	0.467164	1.38239	6.06827	3.58233	0.000425236	0.00490605	-0.665779
222670_s_at	MAFB	9935	0.46713	1.38236	7.69474	3.91032	0.000125218	0.00180498	0.476253
231984_at	MTAP	4507	0.466264	1.38153	6.15306	4.3577	2.07598e-05	0.000398959	2.17113
201835_s_at	PRKAB1	5564	0.465223	1.38053	7.13396	6.46006	7.44716e-10	5.02064e-08	12.008
225937_at	---	---	0.465064	1.38038	7.05918	4.66475	5.56423e-06	0.000129789	3.42208
226181_at	TUBE1	51175	0.464981	1.3803	5.83311	3.67366	0.000305041	0.00373363	-0.356542
200677_at	PTTG1IP	754	0.46465	1.37998	9.92824	3.24416	0.00137512	0.0127231	-1.75047
222985_at	YWHAG	7532	0.463956	1.37932	9.70194	3.45348	0.000672061	0.00714187	-1.09034
224836_at	TP53INP2	58476	0.463771	1.37914	8.43954	3.38031	0.000866552	0.00877709	-1.32529
211703_s_at	TM2D1	83941	0.463716	1.37909	7.64522	3.83721	0.000165612	0.00226635	0.214172
218948_at	QRSL1	55278	0.463244	1.37864	6.37662	2.89022	0.00426343	0.0305829	-2.78142
205529_s_at	RUNX1T1	862	0.463172	1.37857	4.78784	4.69149	4.94608e-06	0.000117373	3.53427
222450_at	PMEPA1	56937	0.463122	1.37852	5.99855	4.21354	3.76401e-05	0.00066472	1.60811
217148_x_at	IGL@	3535	0.462935	1.37834	7.89216	2.55813	0.0112443	0.0635416	-3.64865
215599_at	LOC653188	653188	0.46287	1.37828	6.70819	3.59446	0.000407034	0.00473804	-0.625105
204431_at	TLE2	7089	0.462582	1.37801	5.97315	8.37031	8.84521e-15	1.53042e-12	23.0508
215117_at	RAG2	5897	0.462135	1.37758	5.74725	2.67693	0.00803058	0.049484	-3.34972
201393_s_at	IGF2R	3482	0.461709	1.37717	7.20846	2.89986	0.00413951	0.0299059	-2.75477
208804_s_at	SFRS6	6431	0.461681	1.37715	10.9041	5.23012	4.16235e-07	1.38344e-05	5.90178
226884_at	LRRN1	57633	0.46127	1.37675	3.94707	7.70502	5.48399e-13	6.95678e-11	19.0235
211776_s_at	EPB41L3	23136	0.461262	1.37675	4.35184	5.03786	1.02945e-06	3.03423e-05	5.0337
226764_at	ZNF827	152485	0.461202	1.37669	6.14304	3.64744	0.000335785	0.00404296	-0.446018
207120_at	ZNF667	63934	0.460865	1.37637	5.78282	3.52218	0.000527382	0.00584203	-0.8657
209184_s_at	IRS2	8660	0.460829	1.37633	10.8591	3.13561	0.00196637	0.0167908	-2.07814
213668_s_at	SOX4	6659	0.460749	1.37626	9.45427	3.83925	0.000164333	0.00225242	0.22143
1557137_at	TMEM17	200728	0.460638	1.37615	4.97308	6.24988	2.33398e-09	1.38256e-07	10.9012
227995_at	---	---	0.460559	1.37607	4.97568	7.24211	8.71752e-12	8.96327e-10	16.3291
206310_at	SPINK2	6691	0.460477	1.376	7.15151	2.4098	0.0168432	0.0856493	-4.004
239845_at	---	---	0.46041	1.37593	8.53798	3.87998	0.000140691	0.00198255	0.366976
220330_s_at	SAMSN1	64092	0.460254	1.37578	6.85957	1.95898	0.0514689	0.189925	-4.95996
218482_at	ENY2	56943	0.459915	1.37546	9.87719	5.2767	3.33044e-07	1.13382e-05	6.11583
216048_s_at	RHOBTB3	22836	0.459878	1.37543	5.48006	4.17493	4.40301e-05	0.00075679	1.46002
209827_s_at	IL16	3603	0.459874	1.37542	7.531	4.22943	3.5276e-05	0.000628861	1.6694
241414_at	ANKRD10	55608	0.459871	1.37542	6.09663	5.65394	5.20534e-08	2.22172e-06	7.90148
226558_at	LOC389834	389834	0.459381	1.37495	5.83325	2.4163	0.0165539	0.084635	-3.98886
207850_at	CXCL3	2921	0.459237	1.37481	6.1196	2.58704	0.0103708	0.0597497	-3.57706
215206_at	---	---	0.45902	1.37461	6.1573	6.30637	1.72099e-09	1.05725e-07	11.1963
219751_at	SETD6	79918	0.458979	1.37457	5.98896	4.56676	8.53124e-06	0.000187175	3.01532
229386_at	ID4	3400	0.45892	1.37451	5.5556	7.7456	4.28481e-13	5.51443e-11	19.2641
238699_s_at	CASK	8573	0.458833	1.37443	5.5967	5.94424	1.17682e-08	5.99652e-07	9.33636
213797_at	RSAD2	91543	0.458666	1.37427	5.99439	3.84553	0.000160459	0.00221152	0.243774
244561_at	---	---	0.458648	1.37425	6.98666	5.76895	2.90538e-08	1.31718e-06	8.4638
209631_s_at	GPR37	2861	0.458644	1.37425	4.29705	5.66045	5.03737e-08	2.16147e-06	7.9331
1569034_a_at	LOC440864	440864	0.458223	1.37385	5.4761	3.42517	0.000741894	0.00774399	-1.1818
202554_s_at	GSTM3	2947	0.458175	1.3738	6.39982	4.69055	4.96651e-06	0.000117704	3.53034
210296_s_at	PXMP3	5828	0.45787	1.37351	6.82804	3.12438	0.00203942	0.0172673	-2.11148
202443_x_at	NOTCH2	4853	0.45784	1.37348	7.602	3.36896	0.000901079	0.00908138	-1.36135
214414_x_at	HBA1 /// HBA2	3039 /// 3040	0.457804	1.37345	11.09	1.0679	0.286821	0.548512	-6.28399
1557685_at	C4orf38	152641	0.457642	1.3733	6.11319	4.71433	4.47087e-06	0.000107119	3.63054
203283_s_at	HS2ST1	9653	0.45726	1.37293	5.92439	4.54983	9.17891e-06	0.000198677	2.94574
223217_s_at	NFKBIZ	64332	0.456965	1.37265	9.16751	2.50224	0.0131215	0.0714061	-3.7849
208785_s_at	MAP1LC3B	81631	0.456507	1.37222	10.6499	3.68694	0.000290504	0.00358378	-0.311017
238766_at	---	---	0.45629	1.37201	7.38109	5.29109	3.10779e-07	1.06599e-05	6.18227
208751_at	NAPA	8775	0.456048	1.37178	7.82311	5.50684	1.0847e-07	4.27893e-06	7.19432
212820_at	DMXL2	23312	0.455994	1.37173	6.80587	2.88956	0.00427202	0.0306204	-2.78323
222147_s_at	ACTR5	79913	0.455832	1.37157	6.59434	5.73934	3.37854e-08	1.50916e-06	8.31825
232372_at	---	---	0.455693	1.37144	5.9534	5.17538	5.39983e-07	1.73159e-05	5.65205
242727_at	ARL5B	221079	0.455406	1.37117	5.5023	3.16231	0.00180232	0.0156914	-1.99847
229902_at	FLT4	2324	0.4553	1.37107	6.4354	2.66386	0.00833815	0.0509373	-3.38322
241036_at	---	---	0.454763	1.37056	6.03281	3.78378	0.000202643	0.00267427	0.0253298
218795_at	ACP6	51205	0.454136	1.36996	6.76915	5.61818	6.23013e-08	2.59431e-06	7.7283
212186_at	ACACA	31	0.454068	1.3699	7.36006	7.30535	6.00725e-12	6.40247e-10	16.6915
202806_at	DBN1	1627	0.453999	1.36983	8.9046	3.70148	0.000275339	0.00343781	-0.26101
234122_at	---	---	0.453664	1.36951	4.8117	8.4337	5.91884e-15	1.05069e-12	23.4432
204657_s_at	SHB	6461	0.453636	1.36949	6.41284	4.97197	1.39626e-06	3.94932e-05	4.742
213566_at	RNASE6	6039	0.453061	1.36894	6.41898	2.32259	0.0211809	0.101683	-4.20358
242126_at	---	---	0.452909	1.3688	5.05159	7.01796	3.21491e-11	2.95421e-09	15.0595
1553962_s_at	RHOB	388	0.451967	1.3679	7.9918	2.45593	0.014883	0.0782281	-3.89564
206937_at	SPTA1	6708	0.451826	1.36777	7.26689	3.29531	0.00115808	0.0110812	-1.59257
212473_s_at	MICAL2	9645	0.451513	1.36747	5.48257	3.61496	0.000377925	0.00445805	-0.556083
227231_at	KIAA1211	57482	0.451469	1.36743	4.07263	5.0502	9.72035e-07	2.88367e-05	5.08865
206940_s_at	LOC100131317 /// POU4F1	100131317 /// 5457	0.451441	1.36741	6.87539	1.62851	0.104951	0.301906	-5.5398
233341_s_at	POLR1B	84172	0.451016	1.367	6.70861	6.35035	1.3559e-09	8.5704e-08	11.4272
203641_s_at	COBLL1	22837	0.450047	1.36608	5.76178	7.60321	1.01561e-12	1.24503e-10	18.4229
211631_x_at	B4GALT1	2683	0.449935	1.36598	6.47143	6.34644	1.38501e-09	8.69842e-08	11.4066
220619_at	CHD7	55636	0.4497	1.36576	6.05701	3.92786	0.000117025	0.00170259	0.539755
223296_at	SLC25A33	84275	0.449359	1.36543	9.41095	3.90187	0.00012936	0.00184861	0.445719
212307_s_at	OGT	8473	0.449309	1.36539	8.04676	3.15463	0.00184817	0.016009	-2.02146
226262_at	---	---	0.449124	1.36521	7.21603	6.41134	9.72544e-10	6.28533e-08	11.7493
238988_at	---	---	0.449106	1.36519	8.50061	3.96895	9.97779e-05	0.00148728	0.689492
226923_at	SCFD2	152579	0.449071	1.36516	7.38881	4.31778	2.45152e-05	0.000461084	2.01364
212806_at	PRUNE2	158471	0.448745	1.36485	4.85656	7.87295	1.96643e-13	2.73574e-11	20.0236
225857_s_at	LOC388796	388796	0.448632	1.36475	9.12473	4.87722	2.15334e-06	5.70693e-05	4.32778
214708_at	SNTB1	6641	0.448469	1.36459	4.61372	6.04195	7.0561e-09	3.74192e-07	9.83074
1563668_at	MORN1	79906	0.448343	1.36447	6.34848	5.80671	2.39501e-08	1.11634e-06	8.6502
201968_s_at	PGM1	5236	0.447593	1.36376	7.22066	3.02883	0.00277004	0.021902	-2.39059
1555395_at	AKAP12	9590	0.447583	1.36375	6.7928	3.50618	0.000558201	0.00612598	-0.918375
234381_at	IGLV4-3	28786	0.447504	1.36368	6.76067	4.06825	6.7523e-05	0.00107445	1.05683
214718_at	GATAD1	57798	0.447301	1.36349	7.13695	4.60632	7.18508e-06	0.000162736	3.17868
230661_at	C8orf84	157869	0.447292	1.36348	5.51777	6.29351	1.84488e-09	1.12361e-07	11.1289
208613_s_at	FLNB	2317	0.447287	1.36347	7.36238	4.53397	9.82843e-06	0.000210485	2.88074
209984_at	KDM4C	23081	0.447222	1.36341	6.82648	4.39113	1.80455e-05	0.000353127	2.30393
214942_at	RBM34	23029	0.446889	1.3631	5.58467	6.67743	2.23002e-10	1.70051e-08	13.1778
1560562_a_at	ZNF677	342926	0.446852	1.36306	6.08709	3.4579	0.000661747	0.00705421	-1.07603
211506_s_at	IL8	3576	0.446651	1.36287	7.78463	1.68528	0.0934537	0.280315	-5.44757
210786_s_at	FLI1	2313	0.446014	1.36227	7.47534	2.9923	0.00310811	0.023965	-2.49523
223096_at	NOP58	51602	0.44567	1.36195	10.2457	5.0983	7.76429e-07	2.37689e-05	5.30389
206114_at	EPHA4	2043	0.445418	1.36171	5.87735	7.82021	2.71707e-13	3.70463e-11	19.7083
208962_s_at	FADS1	3992	0.44536	1.36165	7.68969	3.83149	0.000169244	0.002307	0.193859
209990_s_at	GABBR2	9568	0.4453	1.3616	4.62273	6.81735	1.01317e-10	8.25563e-09	13.9439
215483_at	AKAP9	10142	0.44524	1.36154	7.80736	3.06552	0.00246489	0.0200279	-2.28435
210764_s_at	CYR61	3491	0.445135	1.36144	5.70095	7.08778	2.14639e-11	2.05727e-09	15.4524
236635_at	ZNF667	63934	0.444235	1.36059	6.01538	4.07661	6.53194e-05	0.00104517	1.08808
235061_at	PPM1K	152926	0.443945	1.36032	7.87862	3.01146	0.00292634	0.0228568	-2.44049
203408_s_at	SATB1	6304	0.443837	1.36022	10.546	4.63561	6.32273e-06	0.000145372	3.30038
224601_at	---	---	0.443782	1.36017	8.52017	4.67413	5.33944e-06	0.00012524	3.46136
226275_at	MXD1	4084	0.443711	1.3601	7.35342	4.11524	5.59885e-05	0.000917618	1.23334
225687_at	FAM83D	81610	0.44344	1.35984	7.08758	3.40243	0.000802821	0.00823531	-1.25475
225855_at	EPB41L5	57669	0.443114	1.35954	5.41613	5.82884	2.13779e-08	1.00675e-06	8.75986
205483_s_at	ISG15	9636	0.443088	1.35951	8.70637	2.74294	0.00662751	0.0427714	-3.17815
1564248_at	---	---	0.44234	1.35881	8.65846	3.62757	0.000361	0.00429827	-0.51344
236917_at	LRRC34	151827	0.442124	1.3586	4.72841	5.2464	3.85091e-07	1.28934e-05	5.97642
217543_s_at	MBTPS1	8720	0.44206	1.35854	7.7275	9.49891	5.71859e-18	1.61167e-15	30.2307
219557_s_at	NRIP3	56675	0.44166	1.35817	6.67535	4.08688	6.27037e-05	0.00101101	1.12658
233499_at	LRRC7	57554	0.441639	1.35815	3.72665	5.05727	9.40537e-07	2.81005e-05	5.1202
242693_at	---	---	0.441187	1.35772	6.67027	2.72705	0.00694333	0.0443541	-3.21981
221030_s_at	ARHGAP24	83478	0.440959	1.35751	5.34213	3.24511	0.00137076	0.0126943	-1.74756
204948_s_at	FST	10468	0.440956	1.3575	7.09378	5.52218	1.00537e-07	4.00064e-06	7.26742
206633_at	CHRNA1	1134	0.440574	1.35714	5.56959	3.69953	0.000277325	0.00345402	-0.267713
206001_at	NPY	4852	0.440429	1.35701	9.26443	1.35243	0.177724	0.416845	-5.94427
231688_at	MMP8	4317	0.439584	1.35621	4.90855	1.61346	0.108181	0.308063	-5.56374
231761_at	FFAR1	2864	0.439469	1.35611	6.94157	3.79461	0.00019455	0.00258493	0.0634469
1556656_at	---	---	0.439469	1.3561	5.82657	4.30323	2.60393e-05	0.000484911	1.95654
231964_at	---	---	0.439379	1.35602	5.08515	3.35408	0.000948254	0.00945401	-1.40843
217965_s_at	SAP30BP	29115	0.439344	1.35599	8.45968	4.3617	2.04159e-05	0.000392903	2.18695
204861_s_at	NAIP	4671	0.438759	1.35544	6.05366	4.93912	1.62366e-06	4.49487e-05	4.59767
213883_s_at	TM2D1	83941	0.43859	1.35528	8.39588	3.34	0.000995022	0.00982533	-1.45281
218523_at	LHPP	64077	0.43853	1.35522	7.65291	2.66145	0.00839603	0.0512279	-3.38938
213901_x_at	RBM9	23543	0.438396	1.3551	5.90305	8.66781	1.32643e-15	2.5901e-13	24.9044
206866_at	CDH4	1002	0.4383	1.35501	6.40291	4.03052	7.83913e-05	0.00121143	0.916326
236027_at	C10orf78	119392	0.438028	1.35475	7.17914	4.71773	4.40408e-06	0.000105843	3.64489
219789_at	NPR3	4883	0.437943	1.35467	5.29466	4.77075	3.47834e-06	8.64055e-05	3.86993
217478_s_at	HLA-DMA	3108	0.437818	1.35455	10.9493	3.54679	0.000483078	0.00544358	-0.784259
218247_s_at	MEX3C	51320	0.43768	1.35442	9.91708	3.36774	0.000904857	0.00911106	-1.36521
215785_s_at	CYFIP2	26999	0.437477	1.35423	10.0091	3.28768	0.0011883	0.0113367	-1.61628
207620_s_at	CASK	8573	0.437208	1.35398	6.04105	6.72569	1.70065e-10	1.32833e-08	13.4409
204811_s_at	CACNA2D2	9254	0.436053	1.3529	6.80795	7.2245	9.667e-12	9.82422e-10	16.2285
205225_at	ESR1	2099	0.436033	1.35288	4.55761	7.59653	1.05735e-12	1.28755e-10	18.3836
201674_s_at	AKAP1	8165	0.435291	1.35218	7.69767	4.89897	1.9505e-06	5.24048e-05	4.42233
224657_at	ERRFI1	54206	0.435169	1.35207	5.59407	3.36478	0.000914089	0.0091871	-1.37458
228611_s_at	---	---	0.434866	1.35178	6.70015	6.06338	6.30273e-09	3.37514e-07	9.93991
208673_s_at	SFRS3	6428	0.434748	1.35168	9.75712	4.92386	1.74108e-06	4.76682e-05	4.53091
224903_at	CIRH1A	84916	0.434738	1.35167	8.77011	5.63642	5.68488e-08	2.40201e-06	7.81655
242539_at	LOC731484	731484	0.434613	1.35155	7.06026	3.73092	0.000246884	0.00315161	-0.159195
219211_at	USP18	11274	0.434355	1.35131	6.93546	2.95182	0.00352669	0.0264502	-2.60982
230668_at	NKAIN4	128414	0.434123	1.35109	6.82515	2.84643	0.00486987	0.0339358	-2.90137
218418_s_at	KANK2	25959	0.433686	1.35068	7.85093	2.14474	0.0331487	0.139749	-4.58889
242385_at	RORB	6096	0.433589	1.35059	4.16037	5.54473	8.98915e-08	3.61384e-06	7.37518
202307_s_at	TAP1	6890	0.433571	1.35057	8.5125	4.28497	2.8081e-05	0.000517278	1.88511
214807_at	---	---	0.433089	1.35012	4.98852	6.43595	8.50004e-10	5.59927e-08	11.8798
201761_at	MTHFD2	10797	0.432894	1.34994	8.36698	2.80087	0.00558342	0.0376396	-3.02439
204134_at	PDE2A	5138	0.432664	1.34972	6.42207	3.24412	0.00137528	0.0127231	-1.75058
240090_at	---	---	0.432553	1.34962	6.04984	4.15112	4.84738e-05	0.000815729	1.36928
200602_at	APP	351	0.432378	1.34946	7.42417	2.26575	0.0245097	0.11301	-4.32989
202869_at	OAS1	4938	0.431745	1.34886	6.27652	4.03302	7.76215e-05	0.00120191	0.925614
202197_at	MTMR3	8897	0.431534	1.34867	8.00298	5.16868	5.57376e-07	1.78005e-05	5.62165
236292_at	RNF130	55819	0.431441	1.34858	6.70161	5.17408	5.433e-07	1.73922e-05	5.64618
205445_at	PRL	5617	0.431386	1.34853	5.59984	5.06789	8.95095e-07	2.69638e-05	5.16763
221479_s_at	BNIP3L	665	0.431231	1.34838	8.72764	4.56831	8.47442e-06	0.000186304	3.02167
212154_at	SDC2	6383	0.431072	1.34824	6.65818	2.02129	0.0445477	0.172033	-4.83908
1556598_at	ARPP-21 /// LOC100130503	100130503 /// 10777	0.430687	1.34787	5.65201	1.94191	0.0535158	0.194878	-4.99244
224285_at	GPR174	84636	0.430534	1.34773	5.02688	4.97728	1.36255e-06	3.86638e-05	4.76538
203604_at	ZNF516	9658	0.43052	1.34772	5.38251	6.07381	5.96528e-09	3.21648e-07	9.99313
243871_at	LOC100130476	100130476	0.430435	1.34764	6.35198	3.17285	0.00174114	0.0152657	-1.96686
215047_at	TRIM58	25893	0.430348	1.34756	5.37371	3.63322	0.000353656	0.00422463	-0.494305
232382_s_at	PCMTD1	115294	0.430344	1.34756	6.64112	2.54118	0.0117863	0.0658307	-3.69026
1558409_at	---	---	0.429757	1.34701	5.01907	4.37225	1.9534e-05	0.000378596	2.2288
38521_at	CD22	933	0.42975	1.347	9.14584	4.00784	8.57038e-05	0.00130598	0.832427
214911_s_at	BRD2	6046	0.429725	1.34698	10.3008	4.11421	5.62216e-05	0.000920885	1.22943
204669_s_at	RNF24	11237	0.429488	1.34676	7.02219	4.92581	1.72563e-06	4.73164e-05	4.53943
202973_x_at	FAM13A	10144	0.429373	1.34665	5.88733	3.15152	0.00186708	0.0161268	-2.03077
227512_at	MEX3A	92312	0.42869	1.34601	6.87013	7.63838	8.21265e-13	1.0182e-10	18.6299
214396_s_at	MBD2	8932	0.428509	1.34584	5.37739	7.27256	7.2884e-12	7.59035e-10	16.5033
236270_at	NFATC4	4776	0.428314	1.34566	5.4404	4.95485	1.51064e-06	4.23343e-05	4.66668
229280_s_at	FLJ22536	401237	0.428113	1.34547	7.35959	3.65544	0.000326104	0.00394726	-0.418767
229819_at	A1BG	1	0.427869	1.34524	7.5287	5.05127	9.67219e-07	2.8725e-05	5.09341
222444_at	ARMCX3	51566	0.427802	1.34518	6.9162	3.0007	0.00302722	0.0234604	-2.47128
214251_s_at	NUMA1	4926	0.427278	1.34469	6.76924	5.83843	2.035e-08	9.64992e-07	8.80743
236946_at	---	---	0.42727	1.34469	6.28805	4.41307	1.64531e-05	0.000326642	2.39153
229899_s_at	C20orf199	441951	0.426822	1.34427	7.54755	3.95629	0.000104819	0.001551	0.643191
219352_at	HERC6	55008	0.426807	1.34425	6.17022	4.41266	1.64816e-05	0.00032709	2.38989
238877_at	EYA4	2070	0.426412	1.34389	4.52428	5.45152	1.42468e-07	5.4131e-06	6.93196
209211_at	KLF5	688	0.425974	1.34348	4.65735	4.10441	5.8467e-05	0.000953096	1.19251
214995_s_at	APOBEC3F /// APOBEC3G	200316 /// 60489	0.425951	1.34346	6.91857	3.3867	0.00084767	0.00861937	-1.30495
205123_s_at	TMEFF1	8577	0.425936	1.34344	4.29579	5.83115	2.11259e-08	9.98321e-07	8.77131
205807_s_at	TUFT1	7286	0.42586	1.34337	6.2457	2.48642	0.0137011	0.0737236	-3.82294
208667_s_at	ST13	6767	0.425793	1.34331	9.14276	4.26873	3.00256e-05	0.000548497	1.82177
237398_at	---	---	0.42526	1.34281	5.91221	5.18724	5.10438e-07	1.6504e-05	5.70602
221676_s_at	CORO1C	23603	0.424651	1.34225	7.60362	2.58839	0.0103318	0.0595627	-3.57372
217234_s_at	EZR	7430	0.424089	1.34173	10.3553	2.40926	0.0168673	0.0857401	-4.00526
40148_at	APBB2	323	0.423914	1.34156	5.41936	2.74424	0.00660233	0.0426592	-3.17474
224908_s_at	TTL	150465	0.423507	1.34118	6.61159	4.98676	1.30428e-06	3.73163e-05	4.8072
221923_s_at	NPM1	4869	0.423215	1.34091	10.1512	4.87679	2.15747e-06	5.71509e-05	4.32596
201584_s_at	DDX39	10212	0.423036	1.34075	10.8196	4.34846	2.15764e-05	0.000413056	2.13457
220999_s_at	CYFIP2	26999	0.422744	1.34047	8.64446	3.18917	0.0016502	0.0146803	-1.91774
230077_at	LOC220729 /// SDHA /// SDHALP1 /// SDHALP2	220729 /// 255812 /// 6389 /// 727956	0.422331	1.34009	7.64781	2.8439	0.00490726	0.0341228	-2.90826
243835_at	ZDHHC21	340481	0.421981	1.33977	4.91433	4.28546	2.80243e-05	0.000516423	1.88702
235459_at	---	---	0.421823	1.33962	5.70669	6.50083	5.95091e-10	4.11856e-08	12.2255
235308_at	ZBTB20	26137	0.421814	1.33961	7.95521	3.43632	0.000713623	0.00750547	-1.14587
226346_at	MEX3A	92312	0.421526	1.33934	6.19173	7.91715	1.49834e-13	2.11139e-11	20.2888
235109_at	---	---	0.421381	1.33921	7.74638	3.85217	0.000156458	0.00216839	0.267431
212531_at	LCN2	3934	0.421085	1.33893	6.70163	1.89159	0.0599536	0.209601	-5.0866
227987_at	VPS13A	23230	0.420577	1.33846	6.17528	3.51947	0.000532476	0.00588382	-0.874617
204484_at	PIK3C2B	5287	0.420416	1.33831	9.50044	3.10515	0.00217036	0.0181638	-2.1683
227126_at	---	---	0.420163	1.33808	4.65111	3.62941	0.000358598	0.00427846	-0.507226
236859_at	RUNX2	860	0.419959	1.33789	5.27475	5.2078	4.6294e-07	1.51383e-05	5.79973
222451_s_at	ZDHHC9	51114	0.419698	1.33765	6.78011	5.17776	5.33919e-07	1.71516e-05	5.66288
227988_s_at	VPS13A	23230	0.41933	1.33731	6.3365	3.4191	0.000757718	0.00787759	-1.20131
232327_at	THSD7B	80731	0.419184	1.33717	4.6324	7.00856	3.39405e-11	3.09283e-09	15.0068
1562307_at	---	---	0.419179	1.33717	5.55727	4.04801	7.3161e-05	0.00114813	0.981316
230130_at	---	---	0.419118	1.33711	5.6384	1.84764	0.0660924	0.223517	-5.16686
210448_s_at	P2RX5	5026	0.418944	1.33695	8.92124	1.78449	0.0758202	0.244556	-5.27902
221973_at	---	---	0.418859	1.33687	7.09241	3.65983	0.000320911	0.00389301	-0.403809
226878_at	HLA-DOA	3111	0.418721	1.33674	8.36591	3.508	0.000554609	0.00609513	-0.912389
227107_at	---	---	0.418565	1.3366	7.55272	3.4885	0.000594214	0.00645384	-0.976329
200997_at	RBM4	5936	0.418436	1.33648	10.2816	5.47251	1.28495e-07	4.94402e-06	7.03128
224880_at	RALA	5898	0.418397	1.33644	8.10851	2.51622	0.0126272	0.069428	-3.75107
227842_at	RAB30	27314	0.418286	1.33634	5.87791	5.62093	6.14482e-08	2.56464e-06	7.74159
204152_s_at	MFNG	4242	0.418208	1.33627	7.92924	3.83526	0.000166843	0.00227941	0.207238
214193_s_at	C1orf107	27042	0.417961	1.33604	5.00696	5.35541	2.27769e-07	8.15005e-06	6.48081
220748_s_at	ZNF580	51157	0.417746	1.33584	8.51921	4.69969	4.77005e-06	0.000113622	3.56881
228613_at	RAB11FIP3	9727	0.41757	1.33568	7.12635	4.07033	6.69693e-05	0.00106751	1.06458
230656_s_at	CIRH1A	84916	0.41753	1.33564	8.5131	6.03423	7.34854e-09	3.88194e-07	9.79148
225086_at	FAM98B	283742	0.417339	1.33546	7.65039	3.2437	0.00137724	0.012739	-1.75189
213891_s_at	TCF4	6925	0.417254	1.33538	10.1363	2.60833	0.0097672	0.0572176	-3.52388
201064_s_at	PABPC4	8761	0.417096	1.33524	9.24892	5.65673	5.13265e-08	2.19584e-06	7.91504
243404_at	---	---	0.417042	1.33519	8.08659	3.8993	0.000130641	0.00186337	0.436477
203553_s_at	MAP4K5	11183	0.417041	1.33519	7.36034	4.22521	3.58905e-05	0.000637321	1.65308
1569098_s_at	TP53BP1	7158	0.416798	1.33496	6.64753	4.49099	1.18181e-05	0.000246436	2.70558
208900_s_at	TOP1	7150	0.41657	1.33475	7.68643	3.36698	0.00090721	0.00913139	-1.36761
232111_at	LOC730125	730125	0.416254	1.33446	5.71744	5.09508	7.88226e-07	2.40761e-05	5.28944
208685_x_at	BRD2	6046	0.416154	1.33437	10.1573	4.06695	6.78728e-05	0.00107876	1.05196
1554014_at	CHD2	1106	0.415931	1.33416	8.22408	3.31156	0.00109609	0.0105919	-1.54194
227617_at	TMEM201	199953	0.415183	1.33347	7.84514	5.22258	4.31476e-07	1.42544e-05	5.86726
206015_s_at	FOXJ3	22887	0.415098	1.33339	9.57181	4.47788	1.2498e-05	0.000258739	2.65246
210511_s_at	INHBA	3624	0.414774	1.33309	5.91808	4.50428	1.11647e-05	0.000235506	2.75961
208623_s_at	EZR	7430	0.414748	1.33307	11.21	3.13802	0.00195101	0.0166987	-2.07098
227213_at	ADAT2	134637	0.41459	1.33292	6.54956	4.5342	9.81843e-06	0.000210485	2.88171
214211_at	FTH1	2495	0.414574	1.3329	9.72292	2.46259	0.0146174	0.0771616	-3.87983
244625_at	---	---	0.414347	1.3327	7.23556	3.64834	0.000334685	0.00403504	-0.442962
225802_at	TOP1MT	116447	0.414292	1.33264	7.6651	4.04291	7.46509e-05	0.00116816	0.962338
223780_s_at	MED13	9969	0.414169	1.33253	7.61274	3.90715	0.000126755	0.00182089	0.464807
206953_s_at	LPHN2	23266	0.413785	1.33218	4.02238	4.59864	7.42921e-06	0.00016702	3.14689
220326_s_at	FLJ10357	55701	0.413452	1.33187	7.03207	6.89764	6.41486e-11	5.51467e-09	14.388
202923_s_at	GCLC	2729	0.413401	1.33182	6.76909	4.51527	1.06505e-05	0.000225967	2.8044
228654_at	SPIN4	139886	0.413123	1.33157	6.17229	2.31541	0.021578	0.102974	-4.21969
204972_at	OAS2	4939	0.41263	1.33111	6.4341	3.02547	0.00279973	0.0221015	-2.40029
233359_at	---	---	0.412137	1.33066	7.02936	4.35163	2.12928e-05	0.000408056	2.14711
224945_at	BTBD7	55727	0.411981	1.33051	7.06538	3.32517	0.0010466	0.0102238	-1.49938
38918_at	SOX13	9580	0.411946	1.33048	5.56884	6.14788	4.02803e-09	2.26112e-07	10.373
214873_at	LRP5L	91355	0.410949	1.32956	8.03273	2.66361	0.00834401	0.0509674	-3.38385
236582_at	---	---	0.410857	1.32947	6.88241	3.74204	0.000236883	0.00304456	-0.120577
214829_at	AASS	10157	0.410471	1.32912	5.49926	2.75912	0.00631943	0.0412949	-3.13551
241956_at	---	---	0.410163	1.32884	7.16821	3.30243	0.00113053	0.0108766	-1.57042
233813_at	PPP1R16B	26051	0.409915	1.32861	8.34449	2.6411	0.00889927	0.0534455	-3.4412
1555845_at	---	---	0.409782	1.32849	7.06765	3.71569	0.000261239	0.00329562	-0.211956
239364_at	---	---	0.409698	1.32841	7.4437	3.32524	0.00104634	0.0102232	-1.49916
222088_s_at	SLC2A14 /// SLC2A3	144195 /// 6515	0.409277	1.32802	9.11256	2.44506	0.0153257	0.0799021	-3.92135
1556060_a_at	ZNF451	26036	0.409272	1.32802	10.495	3.96723	0.000100451	0.00149406	0.683174
210116_at	SH2D1A	4068	0.40892	1.32769	5.53787	4.10922	5.73553e-05	0.000937209	1.2106
223268_at	C11orf54	28970	0.408769	1.32755	6.71721	2.70969	0.00730383	0.0461022	-3.26506
239282_at	CCDC41	51134	0.408595	1.32739	4.42103	6.34008	1.43365e-09	8.93786e-08	11.3732
238041_at	---	---	0.408566	1.32737	7.08179	3.33349	0.00101736	0.00999898	-1.47328
238039_at	LOC728769	728769	0.408377	1.32719	6.99986	4.84145	2.53195e-06	6.57022e-05	4.17306
1558976_x_at	FAM100A	124402	0.408197	1.32703	6.794	5.65899	5.07459e-08	2.1727e-06	7.926
219581_at	TSEN2	80746	0.408197	1.32703	5.58909	4.42356	1.57402e-05	0.000313857	2.43355
237571_at	---	---	0.408086	1.32692	5.9104	3.62446	0.000365113	0.00434062	-0.523985
217807_s_at	GLTSCR2	29997	0.40781	1.32667	13.3951	6.36036	1.28411e-09	8.12602e-08	11.4799
215591_at	SATB2	23314	0.407793	1.32665	4.1439	6.07093	6.05656e-09	3.26249e-07	9.97844
206543_at	SMARCA2	6595	0.407529	1.32641	4.33249	6.87124	7.45766e-11	6.31188e-09	14.2416
221214_s_at	NELF	26012	0.40742	1.32631	7.53479	4.5488	9.21956e-06	0.000199241	2.94154
227376_at	GLI3	2737	0.4074	1.32629	6.09165	3.83306	0.00016824	0.00229619	0.199426
1563113_at	UBR4	23352	0.407198	1.32611	6.72486	3.84605	0.000160145	0.00220886	0.245612
207677_s_at	NCF4	4689	0.407086	1.32601	8.82019	3.08845	0.00229028	0.0189327	-2.21737
209884_s_at	SLC4A7	9497	0.406815	1.32576	5.93481	3.04915	0.00259704	0.020866	-2.33191
242839_at	---	---	0.406725	1.32567	5.84334	7.96158	1.13924e-13	1.63057e-11	20.5561
203120_at	TP53BP2	7159	0.40672	1.32567	9.30496	3.49227	0.000586354	0.00638369	-0.963988
212934_at	UBXN2B	137886	0.406466	1.32543	6.52564	3.1571	0.0018333	0.0159054	-2.01407
205518_s_at	CMAH	8418	0.40626	1.32525	6.45592	2.37985	0.0182349	0.0908868	-4.07332
212040_at	TGOLN2	10618	0.406137	1.32513	8.31118	4.46508	1.31989e-05	0.000270687	2.60065
236293_at	---	---	0.40592	1.32493	9.59074	2.65934	0.00844691	0.0514178	-3.39477
204020_at	PURA	5813	0.405814	1.32484	7.28551	3.52482	0.000522439	0.00580105	-0.856963
206591_at	RAG1	5896	0.405753	1.32478	6.77969	1.68273	0.0939468	0.281196	-5.45177
202016_at	MEST	4232	0.405594	1.32463	7.90506	1.72562	0.0859193	0.265463	-5.38016
226192_at	---	---	0.405279	1.32434	5.63946	4.90146	1.92847e-06	5.19148e-05	4.43319
227250_at	KREMEN1	83999	0.405229	1.3243	5.36839	5.32628	2.6228e-07	9.18062e-06	6.34525
210283_x_at	PAIP1	10605	0.405221	1.32429	8.2638	5.07701	8.57766e-07	2.60257e-05	5.20844
243016_at	---	---	0.405186	1.32426	6.04731	2.48568	0.0137287	0.0738279	-3.82471
227423_at	LRRC28	123355	0.405152	1.32423	7.33115	6.13437	4.328e-09	2.40988e-07	10.3035
216979_at	NR4A3	8013	0.405143	1.32422	5.35508	5.3521	2.31461e-07	8.25513e-06	6.46536
223470_at	PIGM	93183	0.404965	1.32406	6.60226	4.55512	8.97164e-06	0.000195195	2.96745
232679_at	---	---	0.404759	1.32387	4.85068	5.91522	1.3684e-08	6.8326e-07	9.19065
201681_s_at	DLG5	9231	0.404609	1.32373	6.69288	3.3329	0.00101939	0.0100117	-1.47512
201303_at	EIF4A3	9775	0.404551	1.32368	9.82123	3.04843	0.00260301	0.0209078	-2.334
222313_at	---	---	0.404497	1.32363	8.57839	2.16991	0.0311618	0.133829	-4.53614
230653_at	LOC100132218 /// LOC728555	100132218 /// 728555	0.404444	1.32358	6.8926	2.45219	0.0150339	0.0787863	-3.90449
201164_s_at	PUM1	9698	0.404353	1.3235	9.99475	4.611	7.04012e-06	0.000159983	3.19808
213372_at	PAQR3	152559	0.404319	1.32346	6.81773	3.5485	0.000480124	0.00541589	-0.778565
1558410_s_at	---	---	0.404152	1.32331	6.07098	4.13447	5.18327e-05	0.000860861	1.30607
239331_at	---	---	0.403955	1.32313	8.89284	2.44993	0.0151259	0.0791245	-3.90984
203622_s_at	PNO1	56902	0.403849	1.32303	8.42518	4.31515	2.47841e-05	0.00046566	2.00331
1561417_x_at	---	---	0.403682	1.32288	3.77578	6.34825	1.37151e-09	8.64907e-08	11.4161
203448_s_at	TERF1	7013	0.403191	1.32243	8.50757	3.92443	0.000118588	0.00172167	0.527302
202356_s_at	GTF2F1	2962	0.403113	1.32236	7.83639	5.9316	1.25681e-08	6.33914e-07	9.27282
216032_s_at	ERGIC3	51614	0.402946	1.3222	9.50368	4.47099	1.28709e-05	0.000265154	2.62454
226883_at	---	---	0.4029	1.32216	9.03078	3.6945	0.000282526	0.00350354	-0.285045
228084_at	PLA2G12A	81579	0.402884	1.32215	5.14255	4.68036	5.19476e-06	0.000122371	3.48753
229550_at	KIAA1409	57578	0.402789	1.32206	6.08178	3.44025	0.000703886	0.0074195	-1.13316
202431_s_at	MYC	4609	0.402761	1.32204	8.98077	3.09505	0.00224219	0.0186366	-2.19801
209154_at	TAX1BP3	30851	0.402638	1.32192	9.78008	2.90457	0.00408019	0.029579	-2.74173
212423_at	ZCCHC24	219654	0.402116	1.32144	7.04619	3.60125	0.000397161	0.00464487	-0.602268
213754_s_at	PAIP1	10605	0.402107	1.32144	8.33069	4.72229	4.31584e-06	0.000103997	3.66419
225011_at	PRKAR2A	5576	0.402073	1.3214	8.13894	3.56928	0.000445667	0.00510193	-0.709391
224728_at	ATPAF1	64756	0.402	1.32134	6.26698	4.26385	3.06334e-05	0.000557551	1.80281
218192_at	IP6K2	51447	0.401908	1.32125	8.9649	4.69061	4.96519e-06	0.000117704	3.5306
1570621_at	---	---	0.401889	1.32124	5.48235	4.5399	9.58033e-06	0.000206079	2.90504
208758_at	ATIC	471	0.401511	1.32089	8.30642	3.00196	0.00301518	0.0233936	-2.46766
228662_at	SOCS7	30837	0.401452	1.32084	7.52767	4.6701	5.43492e-06	0.000127098	3.44448
208503_s_at	GATAD1	57798	0.40128	1.32068	7.21979	4.55457	8.99294e-06	0.00019558	2.9652
223275_at	PRMT6	55170	0.401271	1.32067	6.45395	3.10193	0.00219299	0.0183224	-2.17777
227408_s_at	SNX25	83891	0.401114	1.32053	6.78107	2.71093	0.00727745	0.0460075	-3.26183
207253_s_at	UBN1	29855	0.400683	1.32013	8.15918	5.74695	3.25022e-08	1.45541e-06	8.3556
221487_s_at	ENSA	2029	0.400439	1.31991	6.2281	5.55881	8.38139e-08	3.40455e-06	7.44258
1558045_a_at	LOC441528	441528	0.400402	1.31988	6.34272	4.94021	1.61552e-06	4.47459e-05	4.60248
217437_s_at	TACC1	6867	0.400362	1.31984	8.03089	2.62194	0.00939788	0.0556152	-3.48966
235337_at	---	---	0.400358	1.31984	4.23953	6.17164	3.54909e-09	2.0319e-07	10.4955
215012_at	ZNF451	26036	0.400305	1.31979	7.14818	3.4587	0.000659873	0.00703909	-1.0734
228177_at	CREBBP	1387	0.400141	1.31964	7.34504	4.9173	1.79408e-06	4.88747e-05	4.50224
209916_at	DHTKD1	55526	0.399858	1.31938	6.804	3.63378	0.000352937	0.00421789	-0.492413
1553715_s_at	C16orf14	84331	0.399633	1.31917	7.68059	3.41614	0.000765545	0.00793853	-1.21081
227520_at	CXorf15	55787	0.399488	1.31904	8.11561	3.36677	0.000907875	0.0091364	-1.36829
222500_at	PPIL1	51645	0.399423	1.31898	6.11826	3.08795	0.00229392	0.018957	-2.21882
1564964_at	---	---	0.399387	1.31895	4.05521	5.65015	5.30566e-08	2.25924e-06	7.88309
217820_s_at	ENAH	55740	0.399309	1.31888	6.2119	3.19728	0.00160667	0.0143584	-1.89324
229371_at	---	---	0.399239	1.31881	7.23783	4.43006	1.53132e-05	0.000306686	2.45964
204589_at	NUAK1	9891	0.399224	1.3188	5.41119	7.08761	2.14851e-11	2.05727e-09	15.4514
230233_at	---	---	0.399123	1.31871	9.04138	1.94803	0.0527743	0.19313	-4.98083
227276_at	PLXDC2	84898	0.398988	1.31858	5.07672	5.79696	2.51773e-08	1.16461e-06	8.60198
234778_at	---	---	0.398937	1.31854	4.99205	7.60711	9.92013e-13	1.21884e-10	18.4458
226572_at	SOCS7	30837	0.398793	1.3184	7.68306	4.97763	1.36034e-06	3.86372e-05	4.76693
1558444_at	---	---	0.398723	1.31834	5.32145	3.15392	0.00185246	0.0160411	-2.02358
1561415_at	---	---	0.398366	1.31801	3.55579	5.83518	2.06933e-08	9.80422e-07	8.79128
208666_s_at	ST13	6767	0.39835	1.318	8.15485	4.30267	2.61004e-05	0.000485883	1.95433
235862_at	---	---	0.398202	1.31786	6.6832	4.99775	1.23976e-06	3.57134e-05	4.85574
1555068_at	WNK1	65125	0.397538	1.31726	6.02639	3.41064	0.000780302	0.00805875	-1.22846
238156_at	---	---	0.397465	1.31719	9.35674	3.38471	0.000853513	0.0086675	-1.3113
226625_at	TGFBR3	7049	0.397372	1.31711	6.53628	3.75434	0.000226261	0.00292916	-0.0777193
203178_at	GATM	2628	0.397331	1.31707	3.89824	3.02965	0.00276286	0.0218705	-2.38823
235436_at	DDX31	64794	0.396925	1.3167	5.45075	4.96952	1.4121e-06	3.98794e-05	4.7312
213272_s_at	TMEM159	57146	0.396537	1.31634	6.28954	6.11146	4.88787e-09	2.69128e-07	10.1858
202989_at	RGS1	5996	0.396294	1.31612	4.50113	6.81838	1.00731e-10	8.22006e-09	13.9496
242343_x_at	---	---	0.396208	1.31604	7.16554	3.19469	0.00162044	0.0144507	-1.90106
215907_at	---	---	0.395797	1.31567	8.48088	4.18978	4.14591e-05	0.000721444	1.51683
215043_s_at	LOC653188 /// SMA4 /// SMA5	11039 /// 11042 /// 653188	0.395649	1.31553	6.25968	3.77644	0.000208296	0.00273895	-0.000397815
236924_at	GLMN	11146	0.39563	1.31552	6.3481	3.71483	0.000262074	0.00330311	-0.214933
212165_at	TMEM183A /// TMEM183B	653659 /// 92703	0.395287	1.3152	9.30681	5.78264	2.70907e-08	1.23949e-06	8.5313
208686_s_at	BRD2	6046	0.395238	1.31516	9.10702	4.13875	5.09494e-05	0.000847993	1.32228
1569641_at	---	---	0.395115	1.31505	6.80983	3.87972	0.000140833	0.00198403	0.366033
242879_x_at	---	---	0.394814	1.31477	5.45493	7.07422	2.32202e-11	2.2041e-09	15.3759
201599_at	OAT	4942	0.394515	1.3145	8.39314	2.37552	0.0184444	0.0916937	-4.08328
1566959_at	---	---	0.394472	1.31446	9.37688	2.7328	0.00682748	0.0437619	-3.20475
211338_at	IFNA2	3440	0.394445	1.31444	4.80808	4.27392	2.939e-05	0.000538505	1.84201
229050_s_at	SNHG7	84973	0.394417	1.31441	10.0612	3.06555	0.00246471	0.0200279	-2.28428
224823_at	MYLK	4638	0.394416	1.31441	7.96631	1.77289	0.0777293	0.24882	-5.29921
204093_at	CCNH	902	0.39431	1.31431	8.42758	3.49341	0.000584003	0.00636697	-0.960265
1561908_a_at	HS3ST3B1	9953	0.394271	1.31428	6.49383	6.45656	7.59163e-10	5.10544e-08	11.9894
232231_at	RUNX2	860	0.394196	1.31421	6.28979	1.80013	0.0733076	0.239375	-5.25159
228174_at	C9orf126	286205	0.394185	1.3142	7.12407	3.41464	0.000769537	0.00797257	-1.21562
234295_at	DBR1	51163	0.39417	1.31419	6.72987	4.11617	5.57822e-05	0.000914511	1.23682
217682_at	---	---	0.393963	1.314	9.37556	2.96113	0.00342601	0.0258674	-2.58357
205383_s_at	ZBTB20	26137	0.393862	1.31391	8.03972	3.33508	0.00101185	0.00995373	-1.46827
202023_at	EFNA1	1942	0.393781	1.31383	6.92133	3.14543	0.00190452	0.0163685	-2.04893
228577_x_at	ODF2L	57489	0.393756	1.31381	5.31686	3.25385	0.00133129	0.0124149	-1.72073
203566_s_at	AGL	178	0.393546	1.31362	6.10709	2.68889	0.00775802	0.0482188	-3.31893
213810_s_at	AKIRIN2	55122	0.392888	1.31302	6.10845	6.57375	3.97564e-10	2.83031e-08	12.6167
229031_at	---	---	0.392782	1.31292	7.10801	7.01228	3.32213e-11	3.03235e-09	15.0276
1558975_at	FAM100A	124402	0.392611	1.31277	6.58996	5.45	1.43538e-07	5.44619e-06	6.92477
231034_s_at	---	---	0.392432	1.3126	5.67302	6.70312	1.93069e-10	1.48677e-08	13.3177
230135_at	---	---	0.392314	1.3125	5.35709	4.13755	5.11959e-05	0.000851836	1.31773
224952_at	TANC2	26115	0.391912	1.31213	5.86228	4.38493	1.85219e-05	0.000361286	2.27923
235170_at	ZNF92	168374	0.391831	1.31206	8.83508	3.44597	0.00068996	0.00730652	-1.11467
211633_x_at	IGHG1	3500	0.391803	1.31203	6.28575	5.47237	1.28587e-07	4.94407e-06	7.03059
208621_s_at	EZR	7430	0.391378	1.31165	9.98395	2.19469	0.0293071	0.128169	-4.48362
221768_at	SFPQ	6421	0.391368	1.31164	10.3573	3.37658	0.00087777	0.0088792	-1.33717
229687_s_at	---	---	0.391207	1.31149	5.11466	3.78652	0.000200565	0.0026539	0.0349656
212158_at	SDC2	6383	0.390978	1.31128	6.37989	1.52177	0.129606	0.345568	-5.70487
209063_x_at	PAIP1	10605	0.390811	1.31113	9.11877	5.1202	7.00596e-07	2.17519e-05	5.40239
212976_at	LRRC8B	23507	0.390706	1.31103	5.00229	4.83749	2.57754e-06	6.67267e-05	4.15602
217724_at	SERBP1	26135	0.390284	1.31065	10.2744	3.24561	0.00136848	0.0126816	-1.74603
212377_s_at	NOTCH2	4853	0.3902	1.31058	6.54427	2.97975	0.00323272	0.0247408	-2.5309
217858_s_at	ARMCX3	51566	0.390165	1.31054	8.33907	3.10919	0.0021422	0.0179501	-2.15638
208964_s_at	FADS1	3992	0.390135	1.31052	7.66371	4.15619	4.74938e-05	0.000802201	1.38855
227613_at	ZNF331	55422	0.389695	1.31012	8.15927	2.13856	0.0336522	0.141273	-4.60174
227153_at	IMMP2L	83943	0.389622	1.31005	6.88788	4.91628	1.80241e-06	4.90526e-05	4.49781
227609_at	EPSTI1	94240	0.389104	1.30958	6.70076	2.46688	0.0144485	0.0765549	-3.86963
206381_at	SCN2A	6326	0.389017	1.3095	5.47378	7.54275	1.46133e-12	1.74832e-10	18.0683
205054_at	NEB	4703	0.388789	1.30929	5.57925	5.73439	3.46469e-08	1.54386e-06	8.29396
233691_at	---	---	0.388573	1.3091	6.21628	2.90559	0.00406749	0.0294986	-2.73891
226130_at	RPS16 /// RPS16P1	441876 /// 6217	0.388381	1.30892	7.81725	3.94313	0.000110308	0.00162025	0.595247
219641_at	DET1	55070	0.388255	1.30881	5.93167	5.06904	8.90298e-07	2.68637e-05	5.17278
217202_s_at	GLUL	2752	0.388254	1.30881	7.45406	3.03661	0.00270259	0.0215023	-2.36817
204291_at	ZNF518A	9849	0.388189	1.30875	6.25537	3.07565	0.00238628	0.0195432	-2.25481
211696_x_at	HBB	3043	0.388023	1.3086	11.1489	1.03778	0.300594	0.562573	-6.31533
203200_s_at	MTRR	4552	0.387943	1.30853	7.70951	4.10201	5.90312e-05	0.00096086	1.18346
232478_at	---	---	0.387888	1.30848	6.42769	4.6516	5.89499e-06	0.000136687	3.36708
225012_at	HDLBP	3069	0.387738	1.30834	7.91986	4.75518	3.72868e-06	9.17901e-05	3.80364
230252_at	LPAR5	57121	0.387551	1.30817	5.9063	3.63416	0.000352456	0.00421582	-0.491141
201586_s_at	SFPQ	6421	0.387538	1.30816	11.4679	4.13315	5.21094e-05	0.000864668	1.30105
227204_at	PARD6G	84552	0.387513	1.30814	6.07515	4.85098	2.42516e-06	6.3201e-05	4.21422
219269_at	HMBOX1	79618	0.387021	1.30769	8.26172	2.98181	0.00321194	0.0246094	-2.52505
221046_s_at	GTPBP8	29083	0.38694	1.30762	8.27933	5.0917	8.00803e-07	2.44057e-05	5.27427
203775_at	SLC25A13	10165	0.38678	1.30747	6.11684	3.84348	0.000161713	0.00222543	0.236485
231902_at	ZNF827	152485	0.386433	1.30716	5.79207	4.23149	3.49811e-05	0.000624215	1.67734
203881_s_at	DMD	1756	0.386273	1.30701	4.13109	4.9249	1.73286e-06	4.74908e-05	4.53543
208926_at	NEU1	4758	0.386269	1.30701	8.38826	3.05504	0.00254878	0.0205676	-2.31483
228879_at	SNORD104	692227	0.386125	1.30688	8.88625	5.21501	4.47323e-07	1.4698e-05	5.83265
204175_at	ZNF593	51042	0.385901	1.30668	7.81124	3.59213	0.000410476	0.00476896	-0.632934
209116_x_at	HBB	3043	0.385805	1.30659	10.8019	0.945506	0.345512	0.604642	-6.40582
205696_s_at	GFRA1	2674	0.385734	1.30652	4.79177	7.27549	7.1635e-12	7.48881e-10	16.5202
232952_at	---	---	0.385699	1.30649	6.29439	4.95498	1.50971e-06	4.233e-05	4.66726
224975_at	NFIA	4774	0.385609	1.30641	5.05317	5.63757	5.65215e-08	2.39373e-06	7.82212
207304_at	ZNF45	7596	0.385096	1.30595	5.78831	5.30088	2.96478e-07	1.02408e-05	6.22752
234192_s_at	GKAP1	80318	0.384974	1.30584	6.72441	3.30003	0.00113977	0.0109482	-1.57791
222765_x_at	ESF1	51575	0.384676	1.30557	5.78692	4.16766	4.53436e-05	0.00077353	1.43227
200748_s_at	FTH1	2495	0.38461	1.30551	12.8786	3.49698	0.000576667	0.00630081	-0.948547
221348_at	NPPC	4880	0.384511	1.30542	5.97172	4.74217	3.95112e-06	9.65269e-05	3.74838
209158_s_at	CYTH2	9266	0.384409	1.30532	7.94874	5.46056	1.36277e-07	5.20683e-06	6.9747
243612_at	NSD1	64324	0.384135	1.30508	7.46055	4.1986	4.00002e-05	0.00070074	1.55066
226496_at	ZCCHC7	84186	0.383985	1.30494	10.8417	2.39126	0.017693	0.0889204	-4.047
239405_at	---	---	0.383977	1.30493	7.41679	3.06104	0.00250046	0.0202627	-2.2974
205444_at	ATP2A1	487	0.383895	1.30486	5.86529	7.78853	3.29767e-13	4.34459e-11	19.5194
221828_s_at	FAM125B	89853	0.383602	1.30459	6.43167	9.18986	4.43606e-17	1.09747e-14	28.2265
202967_at	GSTA4	2941	0.383536	1.30454	6.68984	3.66939	0.000309862	0.0037791	-0.37116
1569868_s_at	EME2	197342	0.383434	1.30444	7.22459	4.90171	1.92634e-06	5.19051e-05	4.43424
221535_at	LSG1	55341	0.383279	1.3043	7.94032	4.34142	2.22197e-05	0.000424331	2.10674
216129_at	ATP9A	10079	0.38313	1.30417	6.30593	4.60295	7.29113e-06	0.000164728	3.16474
220924_s_at	SLC38A2	54407	0.382808	1.30388	11.1461	3.33927	0.000997504	0.00984232	-1.45511
223366_at	---	---	0.382728	1.3038	7.09422	4.42993	1.53218e-05	0.000306745	2.45911
216614_at	---	---	0.382494	1.30359	6.01992	4.46906	1.29772e-05	0.00026674	2.61673
236337_at	SYCP2L	221711	0.382269	1.30339	4.97875	4.29098	2.73935e-05	0.000506507	1.90856
223468_s_at	RGMA	56963	0.382255	1.30338	6.88124	2.69154	0.00769858	0.0479681	-3.31206
1561092_at	---	---	0.381696	1.30287	7.15509	3.03218	0.00274081	0.0217364	-2.38094
225676_s_at	WDSOF1	25879	0.381463	1.30266	8.19183	3.97151	9.87872e-05	0.00147412	0.698868
236834_at	SCFD2	152579	0.381428	1.30263	5.76855	4.24656	3.28872e-05	0.000591289	1.73568
1557311_at	LOC100131354	100131354	0.381345	1.30256	6.35201	4.85169	2.41743e-06	6.30596e-05	4.21727
225214_at	LOC100129034	100129034	0.380908	1.30216	7.33157	4.8003	3.04729e-06	7.70631e-05	3.99619
1560741_at	SNRPN	6638	0.380844	1.3021	7.99987	2.39403	0.0175641	0.0884358	-4.04062
1559739_at	CHPT1	56994	0.380151	1.30148	8.21068	2.08087	0.0386863	0.156067	-4.72011
218533_s_at	UCKL1	54963	0.380032	1.30137	8.51106	4.56667	8.53458e-06	0.000187175	3.01494
227094_at	DHTKD1	55526	0.379988	1.30133	7.27441	2.84687	0.00486342	0.0339038	-2.90018
235465_at	FAM123A	219287	0.37993	1.30128	4.54418	5.05299	9.59497e-07	2.85287e-05	5.10108
218458_at	GMCL1	64395	0.379904	1.30125	7.27397	3.81274	0.000181692	0.00244801	0.127419
218041_x_at	SLC38A2	54407	0.379717	1.30109	11.2611	3.36602	0.000910217	0.00915491	-1.37066
217846_at	QARS	5859	0.379499	1.30089	10.6718	4.84676	2.4719e-06	6.42965e-05	4.19599
205016_at	TGFA	7039	0.379123	1.30055	4.99643	4.29257	2.72136e-05	0.00050413	1.9148
1553355_at	---	---	0.379026	1.30046	5.22363	6.74933	1.4886e-10	1.17445e-08	13.5702
228173_at	GNAS	2778	0.378975	1.30042	10.1014	2.88711	0.00430401	0.0308013	-2.78997
226670_s_at	PABPC1L	80336	0.378809	1.30027	7.32352	3.1123	0.00212076	0.0178169	-2.14719
243428_at	KCNQ1OT1	10984	0.378808	1.30027	5.89236	5.64814	5.35947e-08	2.27684e-06	7.87336
208173_at	IFNB1	3456	0.378376	1.29988	5.54014	3.71964	0.000257441	0.00325626	-0.198287
211784_s_at	SFRS1	6426	0.378233	1.29975	9.84859	3.46749	0.000639837	0.00686212	-1.04486
202279_at	C14orf2	9556	0.378216	1.29973	9.81053	4.09535	6.06218e-05	0.000982813	1.1584
244647_at	---	---	0.377788	1.29935	6.76221	3.83484	0.000167108	0.00228245	0.205749
208498_s_at	AMY1A /// AMY1B /// AMY1C /// AMY2A /// AMY2B	276 /// 277 /// 278 /// 279 /// 280	0.377737	1.2993	6.64446	2.96997	0.00333294	0.0253466	-2.5586
215056_at	---	---	0.377627	1.2992	5.13495	7.64949	7.67913e-13	9.58576e-11	18.6953
221536_s_at	LSG1	55341	0.377573	1.29915	8.0007	3.85599	0.000154194	0.00214355	0.281082
201387_s_at	UCHL1	7345	0.377474	1.29907	6.07395	6.54826	4.57908e-10	3.22215e-08	12.4796
215137_at	---	---	0.377421	1.29902	7.42357	3.73149	0.00024636	0.00314567	-0.157213
204407_at	TTF2	8458	0.377266	1.29888	5.97534	3.03669	0.00270192	0.0215002	-2.36794
210001_s_at	SOCS1	8651	0.377229	1.29884	7.27245	2.3631	0.019057	0.0940892	-4.11174
221203_s_at	YEATS2	55689	0.377101	1.29873	7.50738	4.51111	1.08425e-05	0.000229329	2.78742
201150_s_at	TIMP3	7078	0.377034	1.29867	4.99879	5.51116	1.06177e-07	4.19452e-06	7.21488
266_s_at	CD24	100133941	0.376833	1.29849	10.5824	2.14626	0.033025	0.139405	-4.58571
212539_at	CHD1L	9557	0.376664	1.29834	9.18234	3.89305	0.000133814	0.00189886	0.413967
242708_at	---	---	0.376133	1.29786	4.7705	4.1685	4.51914e-05	0.000772057	1.43545
242905_at	PNO1	56902	0.376128	1.29785	6.01916	4.05448	7.13109e-05	0.00112393	1.00543
216379_x_at	CD24	100133941	0.376037	1.29777	11.8168	2.18964	0.029677	0.129177	-4.49437
209771_x_at	CD24	100133941	0.375718	1.29749	11.9735	2.25668	0.0250812	0.11486	-4.34977
214954_at	SUSD5	26032	0.375646	1.29742	3.97189	6.42181	9.18398e-10	5.95651e-08	11.8048
231953_at	BPTF	2186	0.375482	1.29727	6.59839	4.18877	4.16292e-05	0.000723426	1.51296
217725_x_at	SERBP1	26135	0.375413	1.29721	9.57435	3.21301	0.00152521	0.0137872	-1.84554
200885_at	RHOC	389	0.375345	1.29715	8.2228	4.08645	6.28113e-05	0.00101215	1.12496
213725_x_at	XYLT1	64131	0.375317	1.29712	7.8703	2.71067	0.00728305	0.0460135	-3.26251
218927_s_at	CHST12	55501	0.375237	1.29705	7.31609	3.23956	0.00139639	0.0128912	-1.76457
225020_at	DAB2IP	153090	0.375218	1.29704	6.20663	7.79883	3.09663e-13	4.10943e-11	19.5807
204107_at	NFYA	4800	0.375019	1.29686	7.19491	4.16966	4.49793e-05	0.000769716	1.43989
242088_at	KLHL24	54800	0.37501	1.29685	6.38357	2.62386	0.00934696	0.0554158	-3.48483
212012_at	PXDN	7837	0.375002	1.29684	9.68185	2.34496	0.0199838	0.0972683	-4.15306
201505_at	LAMB1	3912	0.374876	1.29673	4.35685	5.41492	1.7046e-07	6.33577e-06	6.75943
238045_at	TMEM65	157378	0.374627	1.2965	5.66462	8.22409	2.22248e-14	3.52214e-12	22.1511
209644_x_at	CDKN2A	1029	0.374602	1.29648	7.45442	2.07078	0.0396296	0.158751	-4.74049
243293_at	---	---	0.374155	1.29608	6.70599	3.27589	0.00123643	0.0116938	-1.65279
228827_at	---	---	0.374108	1.29604	4.79168	3.66339	0.000316749	0.00385125	-0.391645
219870_at	ATF7IP2	80063	0.374036	1.29597	7.47931	4.031	7.82416e-05	0.00120946	0.918126
236047_at	C8orf5	100129441	0.374011	1.29595	4.58069	7.76506	3.8055e-13	4.93046e-11	19.3797
229541_at	---	---	0.37393	1.29588	6.98561	4.15733	4.72751e-05	0.000799001	1.3929
200005_at	EIF3D	8664	0.373881	1.29583	10.7906	4.78389	3.27983e-06	8.19958e-05	3.926
226035_at	USP31	57478	0.373868	1.29582	6.06965	3.62032	0.00037065	0.00439404	-0.537994
1569459_a_at	---	---	0.373674	1.29565	4.45866	7.3839	3.7735e-12	4.20196e-10	17.1442
1569039_s_at	ZNF677	342926	0.373592	1.29557	4.59523	4.27285	2.95202e-05	0.000540558	1.83782
225531_at	CABLES1	91768	0.373565	1.29555	6.59308	7.02458	3.09448e-11	2.85795e-09	15.0966
211458_s_at	GABARAPL1 /// GABARAPL3	23710 /// 23766	0.373463	1.29546	7.8984	1.79225	0.0745654	0.242022	-5.26544
225031_at	CHD6	84181	0.373374	1.29538	6.11934	4.8762	2.16333e-06	5.72508e-05	4.32336
201961_s_at	RNF41	10193	0.373118	1.29515	6.71144	5.88836	1.57282e-08	7.69865e-07	9.05618
241577_at	---	---	0.372734	1.2948	6.96396	4.1439	4.99038e-05	0.000834656	1.34185
211896_s_at	DCN	1634	0.372651	1.29473	5.42504	7.2655	7.59776e-12	7.8825e-10	16.4629
238909_at	S100A10	6281	0.372591	1.29468	6.37135	2.39105	0.0177033	0.0889557	-4.04751
226301_at	C6orf192	116843	0.372567	1.29465	6.64701	2.38143	0.0181593	0.0906188	-4.0697
1562611_at	---	---	0.372269	1.29439	4.50834	5.37673	2.05363e-07	7.42607e-06	6.58034
238070_at	CHD1L	9557	0.372034	1.29418	8.65812	3.45	0.000680306	0.00721406	-1.10163
227145_at	LOXL4	84171	0.372005	1.29415	6.32683	6.16619	3.65365e-09	2.08521e-07	10.4674
209789_at	CORO2B	10391	0.371936	1.29409	5.82876	2.62308	0.00936761	0.0555142	-3.48679
213133_s_at	GCSH	2653	0.371854	1.29401	7.69417	3.37538	0.00088139	0.00891087	-1.34096
238662_at	ATPBD4	89978	0.371814	1.29398	5.56554	4.25434	3.18549e-05	0.000576711	1.76584
207604_s_at	SLC4A7	9497	0.371807	1.29397	6.54735	4.61841	6.81606e-06	0.000155733	3.22886
65133_i_at	INO80B	83444	0.371758	1.29393	6.35744	4.94556	1.57644e-06	4.39285e-05	4.62589
226559_at	IER5L	389792	0.371689	1.29387	7.2087	3.46066	0.00065537	0.0070026	-1.06706
230660_at	SERTAD4	56256	0.371402	1.29361	5.35359	6.23996	2.46185e-09	1.45515e-07	10.8495
214805_at	EIF4A1	1973	0.371234	1.29346	10.4603	3.79906	0.000191316	0.00255229	0.0791253
231889_at	UBR4	23352	0.371209	1.29344	6.22582	4.59739	7.4697e-06	0.000167671	3.14172
229442_at	C18orf54	162681	0.370917	1.29317	5.66895	4.50242	1.12538e-05	0.000236836	2.75206
239033_at	---	---	0.370886	1.29315	5.41022	4.61501	6.91799e-06	0.0001576	3.21473
227230_s_at	KIAA1211	57482	0.37072	1.293	4.63342	4.31928	2.43628e-05	0.000458685	2.01954
213568_at	OSR2	116039	0.370597	1.29289	5.82025	2.4512	0.0150743	0.0789224	-3.90684
215720_s_at	NFYA	4800	0.370522	1.29282	7.34735	4.88156	2.11126e-06	5.61171e-05	4.34664
206834_at	HBD	3045	0.370127	1.29247	8.32983	1.13137	0.259219	0.519545	-6.21503
213239_at	PIBF1	10464	0.370057	1.2924	6.56718	2.84866	0.00483725	0.0337515	-2.89532
225861_at	C16orf14	84331	0.369979	1.29233	7.54832	3.47314	0.000627252	0.00675231	-1.02646
233054_at	CNOT2	4848	0.369941	1.2923	6.55086	2.852	0.00478854	0.0334671	-2.88619
230023_at	NSUN4	387338	0.369911	1.29227	7.38189	4.68214	5.15426e-06	0.000121469	3.49499
224915_x_at	C20orf199	441951	0.369676	1.29206	11.7451	4.14797	4.90927e-05	0.000824369	1.3573
218896_s_at	C17orf85	55421	0.369664	1.29205	7.48286	4.75946	3.65831e-06	9.03016e-05	3.82181
200911_s_at	TACC1	6867	0.369577	1.29197	10.0557	2.43201	0.0158727	0.0819644	-3.95208
223360_at	C21orf56	84221	0.369553	1.29195	7.09689	4.09005	6.19152e-05	0.00100006	1.1385
219314_s_at	ZNF219	51222	0.369489	1.2919	7.04373	7.78415	3.38719e-13	4.43976e-11	19.4933
231035_s_at	---	---	0.369433	1.29185	7.77163	2.56411	0.0110584	0.0627418	-3.6339
1553395_a_at	CD200R1	131450	0.369343	1.29176	5.86257	7.52678	1.60838e-12	1.89932e-10	17.9749
217969_at	C11orf2	738	0.368713	1.2912	9.98715	4.44646	1.42855e-05	0.000289495	2.52556
217310_s_at	FOXJ3	22887	0.368642	1.29114	5.57427	6.19359	3.15642e-09	1.82428e-07	10.609
222572_at	PPM2C	54704	0.368635	1.29113	7.64774	2.97553	0.00327561	0.0250166	-2.54286
1569482_at	---	---	0.368614	1.29111	5.42978	2.97215	0.00331041	0.025212	-2.55245
225372_at	C10orf54	64115	0.368614	1.29111	7.61431	2.98171	0.00321291	0.0246132	-2.52533
217940_s_at	CARKD	55739	0.368537	1.29104	7.58285	3.47888	0.000614714	0.00663956	-1.00775
205147_x_at	NCF4	4689	0.368417	1.29094	8.7457	2.85764	0.00470752	0.0330445	-2.87082
1554655_a_at	RPRML	388394	0.368202	1.29074	5.89779	4.75201	3.7818e-06	9.29722e-05	3.79014
225549_at	DDX6	1656	0.368199	1.29074	10.1306	3.85634	0.000153989	0.00214178	0.282333
210387_at	HIST1H2BG	8339	0.368106	1.29066	8.72729	1.79464	0.0741824	0.241112	-5.26125
78495_at	ZNF783	155060	0.367871	1.29045	7.4259	5.66327	4.96625e-08	2.13299e-06	7.94681
221726_at	RPL22	6146	0.367768	1.29035	11.1098	4.0201	8.16755e-05	0.00125474	0.877711
217607_x_at	EIF4G2	1982	0.36773	1.29032	6.58312	4.91519	1.81144e-06	4.92739e-05	4.49303
226227_x_at	C20orf199	441951	0.367338	1.28997	12.0732	4.18566	4.21582e-05	0.000731746	1.50104
202332_at	CSNK1E	1454	0.367226	1.28987	8.8827	4.59984	7.39071e-06	0.000166223	3.15183
203505_at	ABCA1	19	0.366866	1.28955	8.20168	1.87264	0.062539	0.215485	-5.12142
241762_at	FBXO32	114907	0.366346	1.28908	5.0991	4.69558	4.85751e-06	0.000115522	3.55149
212669_at	CAMK2G	818	0.366066	1.28883	7.52801	4.95388	1.51734e-06	4.2468e-05	4.66244
213750_at	RSL1D1	26156	0.366064	1.28883	7.44785	3.20955	0.00154277	0.0139104	-1.85603
203224_at	RFK	55312	0.365972	1.28875	8.15716	3.43609	0.000714184	0.00750635	-1.14659
213401_s_at	TBL1X	6907	0.365825	1.28862	5.1486	7.88374	1.84023e-13	2.5667e-11	20.0883
201498_at	USP7	7874	0.365646	1.28846	9.69476	4.02465	8.02263e-05	0.00123629	0.894555
224872_at	DIP2B	57609	0.365601	1.28842	7.60394	3.61407	0.000379145	0.00446955	-0.559082
225356_at	---	---	0.365574	1.28839	9.89479	4.05925	6.99773e-05	0.00110642	1.0232
201166_s_at	PUM1	9698	0.365417	1.28825	10.9661	3.98586	9.341e-05	0.00140617	0.75147
218085_at	CHMP5	51510	0.365309	1.28816	7.65935	2.57223	0.0108104	0.0616201	-3.61383
208608_s_at	SNTB1	6641	0.364993	1.28788	5.27149	6.63257	2.86586e-10	2.11745e-08	12.9343
230245_s_at	LOC283663	283663	0.364964	1.28785	7.33324	2.31816	0.0214253	0.102467	-4.21353
204951_at	RHOH	399	0.364798	1.2877	10.1143	2.82088	0.00525914	0.0359834	-2.97059
207614_s_at	CUL1	8454	0.364711	1.28762	8.09104	3.84511	0.000160718	0.00221453	0.242264
206773_at	LY6H	4062	0.364682	1.2876	5.942	2.82768	0.00515275	0.0353795	-2.95221
235463_s_at	LASS6	253782	0.364499	1.28743	7.10548	3.55662	0.000466384	0.00528598	-0.751601
218949_s_at	QRSL1	55278	0.364124	1.2871	7.8569	2.22395	0.027241	0.121656	-4.42088
207922_s_at	MAEA	10296	0.363894	1.28689	8.64188	5.05568	9.47541e-07	2.82172e-05	5.11309
228708_at	RAB27B	5874	0.36386	1.28686	5.74483	6.83392	9.22206e-11	7.62808e-09	14.0353
208651_x_at	CD24	100133941	0.363848	1.28685	10.2237	2.20924	0.0282632	0.125054	-4.45252
232570_s_at	ADAM33	80332	0.363758	1.28677	6.15674	7.94521	1.2604e-13	1.78993e-11	20.4575
1554555_a_at	SETD6	79918	0.363625	1.28665	6.06246	5.32606	2.62557e-07	9.18444e-06	6.34424
200962_at	RPL31	6160	0.363473	1.28652	8.70782	2.35794	0.0193163	0.0949834	-4.12351
1559618_at	LOC100129447	100129447	0.363446	1.28649	7.58234	2.35486	0.0194732	0.0954971	-4.13055
244331_at	---	---	0.36344	1.28649	5.78181	3.92368	0.000118933	0.0017253	0.524574
219037_at	RRP15	51018	0.363413	1.28647	6.77919	3.55478	0.000469471	0.00531329	-0.757728
201828_x_at	FAM127A	8933	0.36316	1.28624	7.45485	3.03583	0.00270927	0.021543	-2.37041
205101_at	CIITA	4261	0.363108	1.28619	7.82593	3.12499	0.00203542	0.0172457	-2.10968
1560250_s_at	LOC284242	284242	0.363093	1.28618	5.49084	3.56988	0.000444714	0.00509529	-0.707401
1553971_a_at	GATS	352954	0.3629	1.28601	7.36459	3.71086	0.000265952	0.00334351	-0.228643
240877_x_at	---	---	0.362831	1.28595	5.28851	4.59642	7.50139e-06	0.000168228	3.13769
241888_at	---	---	0.362741	1.28587	4.81496	5.17945	5.29646e-07	1.70475e-05	5.67059
202145_at	LY6E	4061	0.362556	1.2857	8.03136	2.4868	0.0136869	0.0736702	-3.82204
236858_s_at	RUNX2	860	0.362555	1.2857	5.55445	5.21293	4.51783e-07	1.48178e-05	5.82313
210244_at	CAMP	820	0.362298	1.28547	7.05055	1.97599	0.0494949	0.184631	-4.92732
232439_at	---	---	0.362267	1.28544	5.55654	2.93849	0.0036754	0.0273075	-2.64722
221942_s_at	GUCY1A3	2982	0.362169	1.28536	7.48848	2.47614	0.01409	0.075114	-3.84755
219031_s_at	NIP7	51388	0.361858	1.28508	8.4673	3.22793	0.00145149	0.0132839	-1.80009
230082_at	LOC100133660	100133660	0.361645	1.28489	7.74264	2.89931	0.0041465	0.0299411	-2.7563
212036_s_at	PNN	5411	0.361597	1.28485	10.8063	3.39852	0.00081376	0.00832942	-1.26725
238011_at	---	---	0.361573	1.28483	6.67176	3.01474	0.00289627	0.022677	-2.4311
203708_at	PDE4B	5142	0.361498	1.28476	10.2781	1.90232	0.0585281	0.2064	-5.06671
230031_at	HSPA5	3309	0.361451	1.28472	7.27485	3.9046	0.000128005	0.00183355	0.455599
226140_s_at	OTUD1	220213	0.36145	1.28472	10.6618	2.28201	0.0235137	0.109582	-4.29406
202886_s_at	PPP2R1B	5519	0.361414	1.28468	5.93878	5.27864	3.2996e-07	1.12402e-05	6.12476
228999_at	CHD2	1106	0.361214	1.28451	9.86871	2.77718	0.00599079	0.0397054	-3.08761
208931_s_at	ILF3	3609	0.361212	1.2845	8.80655	3.334	0.00101559	0.0099851	-1.47167
230771_at	NKAIN4	128414	0.361177	1.28447	5.96985	2.9071	0.00404863	0.0293831	-2.73471
232375_at	---	---	0.361111	1.28442	6.6114	2.62085	0.00942709	0.0557338	-3.49241
206877_at	MXD1	4084	0.361014	1.28433	6.33569	4.9573	1.49375e-06	4.19676e-05	4.67743
229240_at	ZDHHC21	340481	0.360967	1.28429	5.15324	3.93229	0.000115036	0.00167947	0.555844
1562836_at	---	---	0.36091	1.28424	7.01337	3.51762	0.00053599	0.00591547	-0.880718
212693_at	MDN1	23195	0.360742	1.28409	7.75593	4.3052	2.58281e-05	0.00048147	1.96425
244485_at	---	---	0.360624	1.28398	6.97549	3.75043	0.000229583	0.00296819	-0.0913389
228911_at	ADAMTS7	11173	0.360542	1.28391	5.98917	6.03778	7.21272e-09	3.81757e-07	9.80951
228482_at	CDRT4	284040	0.360223	1.28362	5.19048	8.08432	5.32299e-14	8.0619e-12	21.2986
222809_x_at	CCDC85C	317762	0.360188	1.28359	6.8223	4.14142	5.0406e-05	0.000840997	1.3324
215469_at	---	---	0.360062	1.28348	3.91919	6.45003	7.86878e-10	5.24026e-08	11.9546
228206_at	HS3ST4	9951	0.359965	1.28339	6.07989	2.98446	0.00318544	0.0244441	-2.51754
217741_s_at	ZFAND5	7763	0.35995	1.28338	10.9052	3.18227	0.00168813	0.014935	-1.93855
1563473_at	---	---	0.359873	1.28331	10.3264	2.59897	0.0100287	0.0582737	-3.54733
227200_at	---	---	0.359718	1.28317	9.04266	2.12225	0.035015	0.145563	-4.63552
218352_at	RCBTB1	55213	0.359597	1.28307	8.52084	2.2802	0.0236229	0.109978	-4.29806
201416_at	SOX4	6659	0.359595	1.28307	11.5212	4.0388	7.58723e-05	0.00118219	0.947063
235366_at	ZNF10	7556	0.359394	1.28289	6.36319	3.7261	0.000251343	0.00319735	-0.175911
241933_at	QRSL1	55278	0.35924	1.28275	5.94031	2.63526	0.00904885	0.0541061	-3.45602
228565_at	KIAA1804	84451	0.359207	1.28272	5.43682	4.69454	4.87977e-06	0.000116001	3.54713
206491_s_at	NAPA	8775	0.35917	1.28269	8.41446	4.62004	6.76784e-06	0.00015476	3.23562
203524_s_at	MPST	4357	0.35899	1.28253	8.2919	4.14057	5.0577e-05	0.000843078	1.3292
228256_s_at	EPB41L4A	64097	0.358849	1.2824	5.11717	5.77433	2.82666e-08	1.2879e-06	8.4903
224700_at	STT3B	201595	0.358725	1.28229	10.5813	3.2702	0.00126028	0.0118742	-1.67036
214472_at	HIST1H2AD /// HIST1H3D	3013 /// 8351	0.358519	1.28211	8.06191	2.02013	0.0446693	0.172368	-4.84137
237094_at	FAM19A5	25817	0.358303	1.28192	5.22599	2.5659	0.0110032	0.0624876	-3.62948
225024_at	RPRD1B	58490	0.358167	1.2818	7.53035	3.03214	0.00274115	0.0217364	-2.38106
235607_at	---	---	0.357703	1.28138	7.89794	3.13563	0.00196624	0.0167908	-2.07808
201426_s_at	VIM	7431	0.357618	1.28131	12.4262	2.82139	0.00525097	0.035932	-2.9692
217809_at	BZW2	28969	0.357587	1.28128	9.62573	3.03705	0.00269882	0.0214848	-2.3669
213853_at	DNAJC24	120526	0.357563	1.28126	5.63481	2.94262	0.00362874	0.0270484	-2.63565
1554663_a_at	NUMA1	4926	0.357545	1.28124	4.59047	2.28961	0.0230602	0.10803	-4.27722
242228_at	---	---	0.357366	1.28108	4.95018	3.25717	0.00131661	0.0123196	-1.71053
201418_s_at	SOX4	6659	0.357117	1.28086	10.1943	3.65062	0.000331905	0.0040086	-0.435193
210594_x_at	MPZL1	9019	0.357116	1.28086	6.94935	4.94155	1.60564e-06	4.45399e-05	4.60835
1558401_at	---	---	0.356715	1.28051	5.93559	2.5465	0.011614	0.0650875	-3.67724
212757_s_at	CAMK2G	818	0.356593	1.2804	7.86062	4.40097	1.73137e-05	0.000341372	2.34318
222503_s_at	WDR41	55255	0.356592	1.2804	7.3767	3.48516	0.000601249	0.00651799	-0.987236
226177_at	GLTP	51228	0.356581	1.28039	9.4188	4.09523	6.06508e-05	0.000982834	1.15795
223595_at	TMEM133	83935	0.356457	1.28028	5.10695	2.91108	0.00399942	0.0291149	-2.72366
1563077_at	---	---	0.356254	1.2801	6.76148	4.08543	6.30655e-05	0.00101564	1.12116
222433_at	ENAH	55740	0.35619	1.28004	6.2853	3.63823	0.00034726	0.00416461	-0.477314
202922_at	GCLC	2729	0.356167	1.28002	6.63641	4.38478	1.85332e-05	0.000361378	2.27865
224950_at	PTGFRN	5738	0.356096	1.27996	6.24503	8.26087	1.76404e-14	2.87907e-12	22.3767
210258_at	RGS13	6003	0.35601	1.27988	4.78845	2.00449	0.0463311	0.176472	-4.87203
226835_s_at	C20orf199	441951	0.355569	1.27949	11.5725	3.79932	0.000191135	0.00255093	0.0800117
212528_at	---	---	0.355214	1.27918	7.19569	5.00591	1.19384e-06	3.45544e-05	4.89187
221814_at	GPR124	25960	0.354766	1.27878	5.72491	6.3059	1.72538e-09	1.05876e-07	11.1938
227075_at	ELP3	55140	0.354752	1.27877	6.72034	2.7454	0.00657979	0.0425689	-3.17168
201792_at	AEBP1	165	0.354732	1.27875	8.99361	2.07623	0.0391179	0.157238	-4.7295
224610_at	SNHG1	23642	0.354691	1.27871	11.1392	4.66572	5.54052e-06	0.000129346	3.42615
228486_at	SLC44A1	23446	0.354608	1.27864	5.757	3.76634	0.000216335	0.00282862	-0.0357981
230278_at	---	---	0.354464	1.27851	4.49622	4.70198	4.72197e-06	0.000112592	3.57846
228661_s_at	---	---	0.3544	1.27845	6.63245	2.68545	0.00783538	0.0485508	-3.32778
226677_at	ZNF521	25925	0.354323	1.27839	3.95958	3.00093	0.00302496	0.0234463	-2.47061
217232_x_at	HBB	3043	0.354299	1.27836	10.8726	0.914212	0.361678	0.620067	-6.43462
229285_at	RNASEL	6041	0.354223	1.2783	5.69083	2.38792	0.0178506	0.0894351	-4.05474
221249_s_at	FAM117A	81558	0.35415	1.27823	8.78332	2.83239	0.00508036	0.0350099	-2.93947
203504_s_at	ABCA1	19	0.354084	1.27817	7.47271	1.68356	0.0937872	0.280945	-5.45042
230815_at	LOC389765	389765	0.353883	1.278	5.58185	3.66835	0.000311044	0.00379183	-0.374708
205504_at	BTK	695	0.353869	1.27798	8.43814	2.90283	0.00410195	0.0296934	-2.74654
204873_at	PEX1	5189	0.353802	1.27792	6.73446	3.10989	0.00213736	0.0179261	-2.15431
213329_at	SRGAP2	23380	0.353566	1.27772	6.22746	5.41633	1.69289e-07	6.30509e-06	6.76606
209737_at	MAGI2	9863	0.35341	1.27758	4.96317	3.88249	0.000139347	0.00196512	0.37598
203859_s_at	PALM	5064	0.353357	1.27753	8.21082	2.0097	0.0457712	0.17515	-4.86184
204656_at	SHB	6461	0.353337	1.27751	6.40228	3.75708	0.000223959	0.00290502	-0.0681637
225874_at	FAM100A	124402	0.35318	1.27737	7.45703	4.74218	3.951e-06	9.65269e-05	3.7484
228049_x_at	---	---	0.353134	1.27733	9.99106	2.65389	0.00857991	0.051985	-3.40868
242612_at	---	---	0.353028	1.27724	6.72647	3.72839	0.000249216	0.00317601	-0.167975
237377_at	---	---	0.352971	1.27719	5.3682	7.7752	3.5773e-13	4.65688e-11	19.44
1555872_a_at	LOC728903 /// MGC21881	389741 /// 728903	0.352962	1.27718	6.29892	4.82726	2.69925e-06	6.96139e-05	4.11196
201184_s_at	CHD4	1108	0.352858	1.27709	9.26661	5.18975	5.04407e-07	1.63379e-05	5.71743
204802_at	RRAD	6236	0.352724	1.27697	6.14833	1.87893	0.0616705	0.213502	-5.1099
221876_at	ZNF783	155060	0.352722	1.27697	7.54889	6.3356	1.469e-09	9.13736e-08	11.3496
244195_at	---	---	0.352709	1.27696	4.89313	5.34685	2.37424e-07	8.43479e-06	6.44092
221235_s_at	LOC644617	644617	0.352675	1.27693	8.07153	3.45307	0.000673037	0.00715085	-1.09169
219997_s_at	COPS7B	64708	0.352609	1.27687	7.27565	9.01399	1.4065e-16	3.25848e-14	27.098
1567214_a_at	PNN	5411	0.352448	1.27673	9.75457	3.14317	0.00191863	0.0164599	-2.05567
204977_at	DDX10	1662	0.352412	1.27669	7.53889	4.72701	4.2265e-06	0.000102204	3.68413
1553096_s_at	BCL2L11	10018	0.352374	1.27666	7.91623	3.8034	0.000188218	0.00251917	0.0944001
238902_at	PCMTD1	115294	0.352313	1.27661	6.60355	2.91469	0.0039553	0.0288685	-2.71363
227074_at	LOC100131564	100131564	0.352038	1.27636	8.84861	3.08203	0.00233801	0.0192516	-2.23618
214725_at	C8orf84	157869	0.351999	1.27633	3.87179	5.93511	1.23404e-08	6.25894e-07	9.29048
229974_at	EVC2	132884	0.351997	1.27633	4.84355	3.81414	0.000180733	0.00243629	0.13237
227699_at	C14orf149	112849	0.351738	1.2761	6.03172	5.36338	2.19129e-07	7.86663e-06	6.51798
1556988_s_at	CHD1L	9557	0.351734	1.27609	8.1841	4.22129	3.64684e-05	0.000646115	1.63799
223457_at	COPG2	26958	0.35172	1.27608	6.22619	5.39274	1.89958e-07	6.93785e-06	6.6553
222714_s_at	LACTB2	51110	0.351594	1.27597	5.1236	3.1826	0.00168624	0.0149208	-1.93753
236978_at	---	---	0.351373	1.27577	8.2213	3.1377	0.00195309	0.0167087	-2.07195
205436_s_at	H2AFX	3014	0.351367	1.27577	9.41229	2.60415	0.00988303	0.0576512	-3.53434
225505_s_at	FAM113A	64773	0.351352	1.27576	8.08701	4.75309	3.76368e-06	9.261e-05	3.79473
212348_s_at	KDM1	23028	0.351352	1.27576	8.22323	4.27258	2.95533e-05	0.000540953	1.83677
225597_at	SLC45A4	57210	0.351351	1.27575	5.92771	3.52105	0.000529492	0.00585558	-0.869404
215071_s_at	HIST1H2AC	8334	0.351261	1.27568	9.32344	1.75987	0.0799182	0.253174	-5.32171
226806_s_at	NFIA	4774	0.351228	1.27565	4.64849	5.07378	8.70831e-07	2.63719e-05	5.19396
219267_at	GLTP	51228	0.351177	1.2756	7.03122	3.82931	0.000170653	0.00231928	0.186092
202241_at	TRIB1	10221	0.351109	1.27554	9.75027	1.71931	0.0870657	0.267963	-5.39082
219017_at	ETNK1	55500	0.351041	1.27548	6.05744	2.48454	0.0137713	0.0739631	-3.82744
219521_at	B3GAT1	27087	0.351031	1.27547	6.40202	9.50612	5.44994e-18	1.54391e-15	30.2777
228423_at	MAP9	79884	0.35084	1.2753	4.68866	3.16816	0.00176812	0.0154577	-1.98094
230051_at	C10orf47	254427	0.350582	1.27507	6.2635	2.72084	0.00707031	0.044985	-3.23601
227810_at	ZNF558	148156	0.35057	1.27506	6.52968	4.49138	1.1798e-05	0.000246208	2.7072
214097_at	RPS21	6227	0.350559	1.27505	9.33863	3.40982	0.000782516	0.00807704	-1.23107
236948_x_at	SFRS11	9295	0.350384	1.2749	6.55947	3.36662	0.000908326	0.00913758	-1.36874
218594_at	HEATR1	55127	0.350236	1.27477	7.36382	4.07729	6.51425e-05	0.00104325	1.09063
229471_s_at	SFRS2B	10929	0.350173	1.27471	5.29483	5.59093	7.14041e-08	2.93756e-06	7.59692
214679_x_at	GNA11	2767	0.349885	1.27446	7.72641	4.59823	7.44264e-06	0.000167219	3.14517
223455_at	TCHP	84260	0.349877	1.27445	7.33066	3.77007	0.000213329	0.00279908	-0.0227176
214997_at	C9orf126	286205	0.349767	1.27435	5.53044	3.96497	0.000101336	0.00150559	0.674931
1554067_at	C12orf66	144577	0.349715	1.27431	5.53703	2.56502	0.0110305	0.0626069	-3.63167
244078_at	---	---	0.349702	1.2743	6.46163	4.38287	1.86831e-05	0.00036417	2.27101
222243_s_at	TOB2	10766	0.349617	1.27422	9.25268	2.32578	0.0210063	0.101004	-4.1964
1554770_x_at	ZNF785	146540	0.349578	1.27419	5.07976	3.40582	0.000793442	0.00816669	-1.24389
242999_at	ARHGEF7	8874	0.349502	1.27412	7.27357	2.13226	0.0341729	0.142954	-4.61481
226756_at	---	---	0.349485	1.27411	6.45464	3.45194	0.000675703	0.00717082	-1.09535
203853_s_at	GAB2	9846	0.349461	1.27408	9.6322	3.34058	0.000993047	0.00981114	-1.45098
222227_at	---	---	0.349331	1.27397	4.10097	1.70674	0.0893816	0.272602	-5.4119
205831_at	CD2	914	0.349272	1.27392	6.45272	3.05211	0.0025727	0.0207192	-2.32334
214435_x_at	RALA	5898	0.349239	1.27389	7.53071	2.50262	0.0131075	0.0713694	-3.78396
1552661_at	PCDHGB7	56099	0.349111	1.27378	3.84734	4.1133	5.6426e-05	0.000923772	1.226
205047_s_at	ASNS	440	0.349091	1.27376	7.20771	2.42398	0.0162176	0.0833596	-3.9709
215330_at	---	---	0.348874	1.27357	8.56661	1.73195	0.0847848	0.263118	-5.36945
226330_s_at	FAM48A	55578	0.348636	1.27336	7.07276	2.56268	0.0111027	0.062958	-3.63744
221850_x_at	AGAP11 /// AGAP4 /// AGAP6 /// AGAP7 /// AGAP8	119016 /// 119385 /// 414189 /// 653268 /// 728404	0.348593	1.27332	7.97936	6.90155	6.27303e-11	5.4183e-09	14.4097
243947_s_at	---	---	0.348562	1.27329	7.06395	3.31379	0.00108784	0.0105289	-1.53498
202684_s_at	RNMT	8731	0.348468	1.27321	7.58048	2.44491	0.0153317	0.0799255	-3.92169
225953_at	RPRD1A	55197	0.348425	1.27317	6.78579	2.45771	0.0148116	0.0779428	-3.89142
229744_at	SSFA2	6744	0.348415	1.27316	7.22617	2.20651	0.0284565	0.125685	-4.45836
207564_x_at	OGT	8473	0.34837	1.27312	8.15887	2.47495	0.0141353	0.0752747	-3.85037
219443_at	TASP1	55617	0.34831	1.27307	6.95679	3.92309	0.000119201	0.00172735	0.522466
229642_at	ARHGEF7	8874	0.348165	1.27294	9.40451	2.13689	0.0337903	0.14167	-4.60523
[truncated: 52,676 more rows]

## Sheet: Sup. Table 3
Supplementary Table 3: Clinical characteristics
	STAP1 high cases		STAP1 low cases		P-value	Odds Ratio	95% Confidence Interval
	Number	Percentage	Number	Percentage
MRD_SR	6/11	54.5455	22/50	44	0.74
MRD_MR	5/11	45.4545	17/50	34	0.5
MRD_HR	0/11	0	6/50	12	0.58
MRD_TP1_high	4/11	36.3636	19/46	41.3043	1
MRD_TP2_high	0/11	0	6/45	13.3333	0.33
Age ≥ 10	16/39	41.0256	56/166	33.7349	0.46
High WBC (> 50 / nL)	9/39	23.0769	64/166	38.5542	0.094	0.48	0.19	1.12
PPR (≥ 1000 blasts/ul)	3/39	7.69231	8/164	4.87805	0.45
Male	22/39	56.4103	88/166	53.012	0.72
Standard Risk	9/39	23.0769	37/160	23.125	1
Medium Risk	14/39	35.8974	44/160	27.5	0.33
High Rish	16/39	41.0256	79/160	49.375	0.38
WBC: White blood cell count; PPR: Prednisone poor responder, measured in peripheral blood on day 8 of induction therapy; MRD high: Minimal residual disease levels ≥10-3. TP1: time point 1 of DCOG and COALL protocols. TP2: time point 2 of DCOG and COALL protocols.
Fisher’s Exact test p-values are shown; Odds ratios are only given if p-values in Fisher’s Exact test were <0.1.
